# Supplementary material for: The long non-coding RNA Cerox1 is a post transcriptional regulator of mitochondrial complex I catalytic activity
Source: eLife. 2019 May 2;8:e45051. doi: 10.7554/eLife.45051 (PMC6542586; doi:10.7554/eLife.45051)
Supplement: Figure 2—source data 1. [file elife-45051-fig2-data1.csv]

metabolite	log2 fold change	-log10 p value
malic acid	-1.37187	4.687052
Serine	-0.41478	2.634965
Carbamoylaspartate peak2	-1.693	2.3349
Fructose 1,6-BP	1.43445	2.181928
GlutathioneOx peak1	-0.92853	2.16258
Fructose 6-P	0.822638	2.16258
Phosphocholine	-1.75528	2.065611
Methionine	-0.12569	1.920175
DHO peak1	-1.31743	1.396481
Alpha Ketoglutarate	-0.92643	1.3407
6 Phosphogluconate	0.563331	1.143162
Cysteine	0.574581	0.994348
D-ribulose 5-phosphate-ribose 5 phosphate	0.50121	0.953988
Phosphocreatine	-0.47071	0.876272
lactate	0.141975	0.868787
pyruvate	-0.3976	0.868787
fumarate	0.281833	0.736965
Orotate	-0.36341	0.736965
Orotate peak1	-0.36341	0.736965
Tryptophan	-0.08671	0.736965
Glucose 6-P	-0.40307	0.736965
alanine	-0.20283	0.665511
Glucose	-0.27523	0.645883
Glutamate	-0.20069	0.62151
Glutamate2	-0.201	0.62151
Phenylalanine	-0.05306	0.62151
AMP	0.375322	0.62151
UTP	-0.40134	0.62151
UTP peak1	-0.40134	0.62151
CTP	-0.37784	0.62151
CTP peak1	-0.36432	0.586633
GTP	0.279068	0.535516
Carbamoylaspartate peak1	-0.50415	0.521039
Aspartate	0.272351	0.496144
Creatine	0.084762	0.496144
Arginine	0.104793	0.496144
Xanthine peak2	0.124819	0.471785
Glutamine	0.115441	0.471785
Glutamine2	0.114706	0.471785
Glutathione peak1	-0.33458	0.45981
Leucine peak2	0.02863	0.390157
Choline	0.217161	0.390157
GMP	0.459322	0.360351
Lysine	0.06887	0.316752
Phosphoenol pyruvate	0.261353	0.316752
Succinate	-0.14183	0.316752
Citrate-isocitrate	-0.11598	0.31426
UDP peak1	-0.23806	0.236444
Glycine	-0.40084	0.226404
Valine peak1	-0.02811	0.203983
Proline	0.086544	0.195057
Threonine	-0.03782	0.157613
Valine peak2	0.021429	0.112671
Alanine	-0.03483	0.112671
IMP	1.114042	0.112671
ATP	-0.09504	0.112671
Folate	0.046369	0.082483
Fructose	0.032386	0.056896
Riboflavin	0.025715	0.029834
Leucine peak1	0.006332	0.027734
UMP	0.038596	0.027734
UMP peak1	0.038596	0.027734
Xanthine peak1	-0.08555	0.02583
Pantothenate	0.013455	0.020596
Tyrosine	-0.00246	0.017585
Pyridoxine	0.00977	0.017585
Inositol?	-0.00579	0.017585
