# Supplementary material for: The long non-coding RNA Cerox1 is a post transcriptional regulator of mitochondrial complex I catalytic activity
Source: eLife. 2019 May 2;8:e45051. doi: 10.7554/eLife.45051 (PMC6542586; doi:10.7554/eLife.45051)
Supplement: Figure 3—source data 1. [file elife-45051-fig3-data1.csv]

CI C	CI OE	CII C	CII OE	CIII C	CIII OE	CIV C	CIV OE	CS C	CS OE
47.89857186	74.45385696	38.45128111	31.23384489	1.997342896	13.1076381	3.168233607	6.46249529	29.3122869	29.27904126
72.36232919	49.68802695	40.97178251	33.47325765	10.55854511	15.129648	5.108424563	6.645952823	31.03003594	30.05745676
45.76367338	61.2858427	42.43202044	46.66013207	5.383224941	3.349298474	4.371765219	10.05634625	27.16085631	27.59511169
54.28118085	73.84057515	43.57270776	39.46223899	5.864556088	9.748662964	6.464468894	11.87495882	31.17057473	34.27437101
58.73406908	53.84115956	37.00790578	31.96831476	10.71149922	2.521382006	2.674462669	10.35480149	23.84069862	35.07715865
51.77750067	80.15073883	34.64777249	35.867991	11.69107341	5.603865722	6.342471522	2.263641974	26.03624848	35.2187016
54.29931501	58.89464947	30.94872362	31.99460599	7.249878119	9.899824903	4.340665551	9.859278975	30.29109467	31.49101585
46.47066007	78.48834908		31.53673286	11.18084573	3.457627345	5.885843625	7.87639183	34.88537153	34.27605398
