# Supplementary material for: The long non-coding RNA Cerox1 is a post transcriptional regulator of mitochondrial complex I catalytic activity
Source: eLife. 2019 May 2;8:e45051. doi: 10.7554/eLife.45051 (PMC6542586; doi:10.7554/eLife.45051)
Supplement: Figure 3—source data 2. [file elife-45051-fig3-data2.csv]

	Control					Overexpression
Basal respiration	42.5915687	42.9728434	32.3691625	46.8274444	57.5410725	63.9031102	88.4577074	79.7831658	82.9935489	96.6551135
ATP linked respiration	29.332427	25.2832398	29.0435585	35.8800098	41.7375732	51.3305801	77.9635901	66.7016971	66.2081447	71.0648271
Maximum uncoupled respiration	119.832415	127.544736	72.2607653	105.245178	142.7645	134.807093	183.798548	203.058064	183.174625	195.243937
