# Supplementary material for: The long non-coding RNA Cerox1 is a post transcriptional regulator of mitochondrial complex I catalytic activity
Source: eLife. 2019 May 2;8:e45051. doi: 10.7554/eLife.45051 (PMC6542586; doi:10.7554/eLife.45051)
Supplement: Figure 3—source data 3. [file elife-45051-fig3-data3.csv]

CI C	CI KD	CII C	CII KD	CIII C	CIII KD	CIV C	CIV KD	CS C	CS KD
40.4068188	33.0979205	11.4941574	18.759182	11.2925615	23.6120658	43.5598193	40.6970772	10.9380107	13.2668895
43.2537129	34.7673613	20.3003365	20.5207686	7.22730256	7.76424067	52.5303072	40.8624873	14.1954067	17.9894771
44.1359324	29.7892901	5.49083376	15.7950754	22.7560011	19.3412563	52.0540716	38.0176547	26.2409425	26.9672168
44.4881455	27.076034	19.0809243	19.2508481	6.11765107	11.3261446	51.5232903	42.3726382	25.9007554	26.8060759
43.0171258	35.063933	16.5892638	18.3918016	14.9929523	20.5396492	35.2397475	39.3727783	18.2070923	10.8595426
45.0426144	34.2325465	23.0764752	20.6286265	5.65874535	5.85330281	34.9112243	38.3479994	9.82951532	19.2691916
39.3087998	24.6031237			15.1319792	15.2584196	49.0006322	30.1256025	11.5487544	17.7518828
40.3015325	26.5342058			5.39803551	3.94877311	49.3882813	29.8718794	26.6583787	17.6061951
