# Supplementary material for: The long non-coding RNA Cerox1 is a post transcriptional regulator of mitochondrial complex I catalytic activity
Source: eLife. 2019 May 2;8:e45051. doi: 10.7554/eLife.45051 (PMC6542586; doi:10.7554/eLife.45051)
Supplement: Figure 3—source data 4. [file elife-45051-fig3-data4.csv]

	Control					Knock-down
Basal respiration	70.5251872	49.5710794	27.240384	30.8734486	40.8367394	19.7715597	23.7564376	19.9818956	24.0515561	28.5943014
ATP linked respiration	54.4625365	37.640388	24.3263481	31.8173046	24.4174056	14.2873487	20.5174512	16.30238	18.6227105	22.7170355
Maximum uncoupled respiration	162.564163	111.378098	50.9418238	87.3175748	114.056245	50.0604758	66.4702914	67.7495414	41.1269677	41.5266559
