# Supplementary material for: The long non-coding RNA Cerox1 is a post transcriptional regulator of mitochondrial complex I catalytic activity
Source: eLife. 2019 May 2;8:e45051. doi: 10.7554/eLife.45051 (PMC6542586; doi:10.7554/eLife.45051)
Supplement: Figure 4—source data 1. [file elife-45051-fig4-data1.csv]

OE C	OE	KD C	KD
1.51947898	0.80485852	1.56805777	1.71225926
1.46628172	0.81420182	1.47726423	1.70050951
1.37641451	0.82120929	1.5488309	1.75712195
1.37228268	0.82688201	1.40890204	1.80946176
1.36866733	0.83789375	1.48046871	1.72080454
1.34645877	0.84022958	1.43987866	1.750713
1.32579964	0.84056327	1.54562642	1.79878016
1.24419608	0.86992792	1.6011707	1.74323588
1.20597669	0.87860384	1.60864782	1.79878016
1.19926247	0.89095035	1.64389707	1.7688717
1.19099882	0.94100374	1.58835279	1.91734584
1.11146117	0.95335024	1.67914633	1.69196424
