# Supplementary material for: The long non-coding RNA Cerox1 is a post transcriptional regulator of mitochondrial complex I catalytic activity
Source: eLife. 2019 May 2;8:e45051. doi: 10.7554/eLife.45051 (PMC6542586; doi:10.7554/eLife.45051)
Supplement: Figure 4—source data 2. [file elife-45051-fig4-data2.csv]

Control	Overexpression
59835.375	45189.517
65130.701	42958.688
60942.487	37436.044
64300.094	45062.366
63558.831	44981.73
61833.437	39568.106
