# Supplementary material for: The long non-coding RNA Cerox1 is a post transcriptional regulator of mitochondrial complex I catalytic activity
Source: eLife. 2019 May 2;8:e45051. doi: 10.7554/eLife.45051 (PMC6542586; doi:10.7554/eLife.45051)
Supplement: Figure 4—source data 3. [file elife-45051-fig4-data3.csv]

	Control OE						Overexpression
Rotenone	18662	20286	21543	18541	20406	21831	23301	33548	26155	23561	33871	26285
Malonate	18090	27900	26780	18045	27975	26887	20179	21780	20994	20236	21846	20985
Antimycin A	15514	20615	22525	15375	20532	22381	16323	23044	15194	16371	23178	15046
Sodium Azide	9664	12029	6762	8452	6877	10449	12988	11714	20192	13820	13220	14120
Oligomycin	26089	18639	20692	25933	18629	20802	21657	23900	23844	21693	23994	23751
Heat	17603	16625	17517	17332	15630	15168	17320	16622	17560	17202	15716	15158
UV	13358	12633	12981	12871	13321	13087	13536	13835	12910	12539	13749	13024
NaCl	27740	25063	27037	27550	24837	26717	23361	30305	20196	23134	30285	20033
CaCl2	20083	21449	24457	19939	21417	24388	28405	24311	18539	28360	24248	18447
	Control						Knock-down
Rotenone	4449.89893	5069.76717	4565.59143	4596.03682	4692.24427	4689.80864	3812	4431	4141	4077	4078	4095
Malonate	4028.53466	4644.74945	4097.95016	3985.91111	3727.73416	3770.35771	4667	3492	4223	3102	3613	3920
Antimycin A	3003.13376	3361.1716	2635.35339	3165.10326	2592.72983	3223.55842	3144	2777	3300	3858	2869	3203
Sodium Azide	3929.89158	4616.73969	3804.45655	3302.71644	3474.42847	3786.18932	4302	3830	3426	3340	4232	4286
Oligomycin	3903.09963	3569.4181	3233.30094	3435.45837	3495.13134	3912.84216	3632	4030	2998	4655	3847	2807
Heat	1742.69441	1659.88293	1753.65475	1957.02999	1911.9708	1840.11967	1680	1524	1630	1537	1642	1613
UV	495.65103	703.897531	666.145242	600.383188	831.76819	93.7718165	717	885	912	703	633	649
NaCl	4168.58348	3525.57674	3812.98126	3284.44921	3176.0636	3519.48766	5100	3306	4209	3451	3683	3514
CaCl2	4067.50477	3870.21861	3917.71342	3799.58529	5157.44991	3871.43642	4051	3947	4040	4294	5066	4554
