# Supplementary material for: The long non-coding RNA Cerox1 is a post transcriptional regulator of mitochondrial complex I catalytic activity
Source: eLife. 2019 May 2;8:e45051. doi: 10.7554/eLife.45051 (PMC6542586; doi:10.7554/eLife.45051)
Supplement: Figure 5—source data 1. [file elife-45051-fig5-data1.csv]

	Control
Complex I	12.7413926	16.9816997	20.3825133	17.2554556	21.041056	17.220843	21.8974276	17.3430931
Complex II	23.3737776	26.8448623	28.5224453	27.3022039	22.3397601	27.4335963	20.4890098
Complex III	8.05998727	5.66455096	9.29872256	3.73665915	10.5266165	3.1031606	7.87620451	5.70409081
Complex IV	12.0372912	11.6612372	14.6278834	14.3868614	11.8077593	11.6191064	15.0290002	15.7267457
Citrate synthase	26.8904061	20.7202686	27.1608563	31.1705747	23.8406986	26.0362485	30.2910947	34.8853715
	Overexpression 5x MRE mutant
Complex I	20.5299603	16.4040024	12.7289556	15.6535065	19.7241312	24.7570254	22.5120031	20.6496923
Complex II	25.1112703	25.8674973	25.5547081	23.5759483	21.6817438	23.741349	21.6676877	11.2630199
Complex III	7.78497514	0.6789255	2.33810621	0.75300087	12.4628201	3.72384827	11.980844	4.66064597
Complex IV	12.4663289	13.437906	12.0279196	12.2234544	16.0898219	15.8514773	11.9143905	12.5543864
Citrate synthase	27.0139332	28.2395294	29.3122869	31.0300359	29.0050926	29.0050926	36.243011	31.4867644
	Overexpression wildtype Cerox1
Complex I	25.715273	26.8658381	33.9596846	18.2991328	20.0770704	18.272618	25.9595849	19.5385845
Complex II	23.2924737	26.7514846	28.4232322	27.2072353	22.262053	27.3381707	20.4177404
Complex III	10.335751	4.39454532	6.39589986	2.88672757	11.10917	3.53653613	8.76916785	3.85871528
Complex IV	13.2941888	12.6477951	17.5217327	17.1017666	17.8801846	17.9084148	14.2032908	13.9776335
Citrate synthase	29.2790413	30.0574568	27.5951117	34.274371	35.0771587	35.2187016	31.4910159	34.276054
