# Supplementary material for: The long non-coding RNA Cerox1 is a post transcriptional regulator of mitochondrial complex I catalytic activity
Source: eLife. 2019 May 2;8:e45051. doi: 10.7554/eLife.45051 (PMC6542586; doi:10.7554/eLife.45051)
Supplement: Figure 6—source data 1. [file elife-45051-fig6-data1.csv]

Complex I
Control	Cerox1 miR-488 MRE mutant	Wildtype Cerox1
20.3825133	20.5299603	25.715273
17.2554556	16.4040024	26.8658381
12.7413926	19.7241312	25.9595849
16.9816997	24.7570254	19.5385845
21.041056	12.7289556	33.9596846
17.220843	15.6535065	18.2991328
21.8974276	22.5120031	20.0770704
17.3430931	20.6496923	18.272618
Citrate synthase
Control	Cerox1 miR-488 MRE mutant	Wildtype Cerox1
73.7843495	68.5422985	79.9638726
62.4644543	54.7671796	83.5416544
46.1236234	65.8519191	80.7235817
61.4734626	82.6549783	60.7569238
76.168263	42.4974942	105.600586
62.3391573	52.2615385	56.9027412
79.2683136	75.1596405	62.4313924
62.7817006	68.9420412	56.8202911
