# Supplementary material for: The long non-coding RNA Cerox1 is a post transcriptional regulator of mitochondrial complex I catalytic activity
Source: eLife. 2019 May 2;8:e45051. doi: 10.7554/eLife.45051 (PMC6542586; doi:10.7554/eLife.45051)
Supplement: Figure 7—source data 1. [file elife-45051-fig7-data1.csv]

CI C	CI OE	CII C	CII OE	CIII C	CIII OE	CIV C	CIV OE	CS C	CS OE
22.00395991	21.36853619	11.55765812	9.156173762	11.9898892	15.43793985	32.32223807	39.50786373	20.01582569	17.96045452
15.24166595	23.09623426	15.0756588	11.2581411	14.66668633	17.32759377	33.12831827	33.47529919	20.54301156	17.12593449
21.69704604	28.69594964	14.32269368	14.58906733	14.06396603	15.15002296	32.2999205	25.19573705	23.12730975	21.43788502
21.06650946	26.99879844	11.85364909	12.80384494	14.42759725	15.67866094	34.14648942	36.64059263	22.04960687	19.66838763
18.24070647	22.80931801	15.80325891	15.31213888	15.74508366	16.2543395	33.11620615	36.48142691	25.35519871	29.60212137
13.62567507	20.22618663	11.63782829	10.66776396	13.75287419	16.07631421	29.76900596	31.58694732	26.61441092	28.34267732
14.71608402	17.51022023	12.47181214	14.80318046	13.72214	16.08161396	32.97862053	26.73094899	23.51198929	23.2640035
11.61432669	23.71921015	14.29279453	13.09176281	12.72908664	16.79360349	32.50161202	27.50059448	16.18764203	26.42273021
18.96798902		10.71978541	14.5334516	14.18172239		36.95065416	31.30466888	22.89475773	17.39431581
