# Supplementary material for: The long non-coding RNA Cerox1 is a post transcriptional regulator of mitochondrial complex I catalytic activity
Source: eLife. 2019 May 2;8:e45051. doi: 10.7554/eLife.45051 (PMC6542586; doi:10.7554/eLife.45051)
Supplement: Figure 7—source data 2. [file elife-45051-fig7-data2.csv]

	Control							Overexpression
Basal respiration	138.0218	92.2569908	141.773802	163.36329	86.0051449	100.184763		129.126793	193.996292	124.092314	214.212374	159.188674	130.629188
ATP linked respiration	115.824128	74.0727278	115.670233	100.8167	72.1000361	81.0200655		99.2371027	158.096099	135.241996	172.815336	126.82337	111.167085
Maximum uncoupled respiration	172.20226	124.696232	162.141211	215.793726	138.341964	125.346376		179.974122	236.852549	170.70749	247.55734	190.274086	157.248318
