# Supplementary material for: The long non-coding RNA Cerox1 is a post transcriptional regulator of mitochondrial complex I catalytic activity
Source: eLife. 2019 May 2;8:e45051. doi: 10.7554/eLife.45051 (PMC6542586; doi:10.7554/eLife.45051)
Supplement: Figure 7—source data 3. [file elife-45051-fig7-data3.csv]

Cerox1 in HEK293T cells					CEROX1 in N2A cells
CI C	CI OE	CS C	CS OE		CI C	CI OE	CS C	CS OE
28.82425411	33.20482381	55.27002	36.53077		15.66284582	27.93402024	48.03786	56.24862
34.27286404	46.78140985	36.54269	50.56568		18.66611431	16.46135867	52.14842	57.70883
33.24040434	33.88286548	36.5588	34.99391		19.99409828	22.31795019	51.32623	57.15939
29.14398862	39.26958495	36.4744	33.33969		18.17111406	21.75083655	49.74351	56.77866
29.48827475	39.83470555	34.09947			19.78056613	24.39052943	55.45453	53.43481
27.33458751	44.42095464	33.07903	60.13084		19.2163082	19.94152363	46.06863	53.43566
27.71602332	34.02886331	46.90407	34.53068		22.5820366	20.66084076	53.33608	58.14295
28.94226356	38.29363308	34.85562	36.82027		17.55822364	18.55738542	49.55226	52.93581
						20.46573939	54.72979	60.68672
