# Supplementary material for: The long non-coding RNA Cerox1 is a post transcriptional regulator of mitochondrial complex I catalytic activity
Source: eLife. 2019 May 2;8:e45051. doi: 10.7554/eLife.45051 (PMC6542586; doi:10.7554/eLife.45051)
Supplement: Supplementary file 1. — Data was accessed through http://geneatlas.roslin.ed.ac.uk/. [file elife-45051-supp1.xlsx]

## Sheet: Sheet1
phewas | GeneATLAS
Variant	Position	Eff. Allele	Trait	Beta	p-value	MAF	HWE	imp. score
rs3809674	1030002	A	Standing height	0.068169	1.0373e-11	0.213613	0.695	0.98996
rs3809674	1030002	A	Sitting height	0.041125	1.6002e-09	0.213613	0.695	0.98996
rs3809674	1030002	A	Arm fat-free mass (left)	0.0055409	3.5582e-09	0.213613	0.695	0.98996
rs3809674	1030002	A	Arm fat-free mass (right)	0.0051915	3.796e-09	0.213613	0.695	0.98996
rs3809674	1030002	A	Arm predicted mass (left)	0.0051485	5.9365e-09	0.213613	0.695	0.98996
rs3809674	1030002	A	Arm predicted mass (right)	0.0048063	7.1472e-09	0.213613	0.695	0.98996
rs3809674	1030002	A	Trunk fat-free mass	0.034686	2.3729e-08	0.213613	0.695	0.98996
rs3809674	1030002	A	Trunk predicted mass	0.032985	3.1818e-08	0.213613	0.695	0.98996
rs3809674	1030002	A	Whole body fat-free mass	0.067027	3.4211e-08	0.213613	0.695	0.98996
rs3809674	1030002	A	Whole body water mass	0.048382	6.4875e-08	0.213613	0.695	0.98996
rs3809674	1030002	A	Basal metabolic rate	8.6682	1.5435e-07	0.213613	0.695	0.98996
rs3809674	1030002	A	Comparative height size at age 10	0.0068209	8.3921e-07	0.213613	0.695	0.98996
rs3809674	1030002	A	Leg fat-free mass (left)	0.011335	3.1031e-06	0.213613	0.695	0.98996
rs3809674	1030002	A	Leg fat-free mass (right)	0.011229	3.4201e-06	0.213613	0.695	0.98996
rs3809674	1030002	A	Leg predicted mass (left)	0.010575	3.4954e-06	0.213613	0.695	0.98996
rs3809674	1030002	A	Leg predicted mass (right)	0.010443	4.1107e-06	0.213613	0.695	0.98996
rs3809674	1030002	A	Weight	0.12748	8.6664e-06	0.213613	0.695	0.98996
rs3809674	1030002	A	Impedance of arm (left)	-0.35196	9.4288e-06	0.213613	0.695	0.98996
rs3809674	1030002	A	Impedance of arm (right)	-0.3274	1.8649e-05	0.213613	0.695	0.98996
rs3809674	1030002	A	Weight	0.1138	6.3453e-05	0.213613	0.695	0.98996
rs3809674	1030002	A	M51 Other intervertebral disk disorders	0.0011436	0.00064036	0.213613	0.695	0.98996
rs3809674	1030002	A	Platelet distribution width	-0.0034242	0.00099974	0.213613	0.695	0.98996
rs3809674	1030002	A	M23 Internal derangement of knee	0.001562	0.0010197	0.213613	0.695	0.98996
rs3809674	1030002	A	Waist circumference	0.082131	0.0012591	0.213613	0.695	0.98996
rs3809674	1030002	A	Bread intake	0.063409	0.0013813	0.213613	0.695	0.98996
rs3809674	1030002	A	anal problem	0.00045931	0.0015642	0.213613	0.695	0.98996
rs3809674	1030002	A	M50-M54 Other dorsopathies	0.0016915	0.0017248	0.213613	0.695	0.98996
rs3809674	1030002	A	Hip circumference	0.059225	0.0022713	0.213613	0.695	0.98996
rs3809674	1030002	A	Leg fat mass (left)	0.0095498	0.0029176	0.213613	0.695	0.98996
rs3809674	1030002	A	Leg fat mass (right)	0.0097439	0.0029908	0.213613	0.695	0.98996
rs3809674	1030002	A	Impedance of whole body	-0.39479	0.0031389	0.213613	0.695	0.98996
rs3809674	1030002	A	G95 Other diseases of spinal cord	-0.00026079	0.005994	0.213613	0.695	0.98996
rs3809674	1030002	A	M17 Gonarthrosis [arthrosis of knee]	0.0014588	0.0062876	0.213613	0.695	0.98996
rs3809674	1030002	A	epilepsy	-0.00062262	0.0072655	0.213613	0.695	0.98996
rs3809674	1030002	A	diabetes	0.0013637	0.0075805	0.213613	0.695	0.98996
rs3809674	1030002	A	Time spent watching television (TV)	0.0097619	0.0085356	0.213613	0.695	0.98996
rs3809674	1030002	A	Townsend deprivation index at recruitment	0.017839	0.00898	0.213613	0.695	0.98996
rs3809674	1030002	A	H49-H52 Disorders of ocular muscles, binocular movement, accommodation and refraction	0.00055646	0.010117	0.213613	0.695	0.98996
rs3809674	1030002	A	M20-M25 Other joint disorders	0.0018761	0.010364	0.213613	0.695	0.98996
rs3809674	1030002	A	O30-O48 Maternal care related to the fetus and amniotic cavity and possible delivery problems	0.0013851	0.011643	0.213613	0.695	0.98996
rs3809674	1030002	A	Hot drink temperature	-0.0033784	0.012597	0.213613	0.695	0.98996
rs3809674	1030002	A	joint disorder	0.0020329	0.013262	0.213613	0.695	0.98996
rs3809674	1030002	A	Lamb/mutton intake	0.0041886	0.013922	0.213613	0.695	0.98996
rs3809674	1030002	A	Whole body fat mass	0.04614	0.015858	0.213613	0.695	0.98996
rs3809674	1030002	A	G80-G83 Cerebral palsy and other paralytic syndromes	-0.00043939	0.016742	0.213613	0.695	0.98996
rs3809674	1030002	A	E65-E68 Obesity and other hyperalimentation	0.00094089	0.019045	0.213613	0.695	0.98996
rs3809674	1030002	A	E66 Obesity	0.00093285	0.019745	0.213613	0.695	0.98996
rs3809674	1030002	A	M15-M19 Arthrosis	0.0017291	0.021846	0.213613	0.695	0.98996
rs3809674	1030002	A	osteopenia	0.00028943	0.022581	0.213613	0.695	0.98996
rs3809674	1030002	A	M65 Synovitis and tenosynovitis	0.00064561	0.023516	0.213613	0.695	0.98996
rs3809674	1030002	A	Pork intake	0.0039269	0.024636	0.213613	0.695	0.98996
rs3809674	1030002	A	J20-J22 Other acute lower respiratory infections	-0.00076911	0.025943	0.213613	0.695	0.98996
rs3809674	1030002	A	Haematocrit percentage	0.013749	0.026252	0.213613	0.695	0.98996
rs3809674	1030002	A	Arm fat mass (right)	0.0028632	0.026288	0.213613	0.695	0.98996
rs3809674	1030002	A	Arm fat mass (left)	0.0031922	0.026554	0.213613	0.695	0.98996
rs3809674	1030002	A	Red blood cell (erythrocyte) count	0.0015812	0.026807	0.213613	0.695	0.98996
rs3809674	1030002	A	M54 Dorsalgia	0.0010094	0.029261	0.213613	0.695	0.98996
rs3809674	1030002	A	blistering/desquamating skin disorder	0.00023611	0.030975	0.213613	0.695	0.98996
rs3809674	1030002	A	N73 Other female pelvic inflammatory diseases	0.00081399	0.033817	0.213613	0.695	0.98996
rs3809674	1030002	A	Trunk fat mass	0.022501	0.034028	0.213613	0.695	0.98996
rs3809674	1030002	A	Body mass index (BMI)	0.020822	0.034372	0.213613	0.695	0.98996
rs3809674	1030002	A	J22 Unspecified acute lower respiratory infection	-0.00071872	0.035576	0.213613	0.695	0.98996
rs3809674	1030002	A	nasal/sinus disorder	0.00063356	0.036055	0.213613	0.695	0.98996
rs3809674	1030002	A	G81 Hemiplegia	-0.00031793	0.036937	0.213613	0.695	0.98996
rs3809674	1030002	A	Waist circumference / Hip circumference	0.00030485	0.037209	0.213613	0.695	0.98996
rs3809674	1030002	A	type 2 diabetes	0.00041403	0.041035	0.213613	0.695	0.98996
rs3809674	1030002	A	O36 Maternal care for other known or suspected foetal problems	0.00063448	0.041544	0.213613	0.695	0.98996
rs3809674	1030002	A	L60-L75 Disorders of skin appendages	-0.00079733	0.044622	0.213613	0.695	0.98996
rs3809674	1030002	A	H81 Disorders of vestibular function	0.00025079	0.044883	0.213613	0.695	0.98996
rs3809674	1030002	A	K50 Crohn's disease [regional enteritis]	1.5946e-05	0.92262	0.213613	0.695	0.98996
rs3809674	1030002	A	dermatology	-4.8462e-05	0.92376	0.213613	0.695	0.98996
rs3809674	1030002	A	Salt added to food	0.000193	0.92411	0.213613	0.695	0.98996
rs3809674	1030002	A	hepatitis	-1.7016e-05	0.92479	0.213613	0.695	0.98996
rs3809674	1030002	A	bronchiectasis	1.164e-05	0.92499	0.213613	0.695	0.98996
rs3809674	1030002	A	spinal injury	-9.239e-06	0.92681	0.213613	0.695	0.98996
rs3809674	1030002	A	C60-C63 Malignant neoplasms of male genital organs	-6.0145e-05	0.92845	0.213613	0.695	0.98996
rs3809674	1030002	A	Number of treatments/medications taken	-0.00054247	0.9285	0.213613	0.695	0.98996
rs3809674	1030002	A	N62 Hypertrophy of breast	1.0046e-05	0.92982	0.213613	0.695	0.98996
rs3809674	1030002	A	dry eyes	8.467e-06	0.93064	0.213613	0.695	0.98996
rs3809674	1030002	A	H54 Blindness and low vision	-1.0037e-05	0.93197	0.213613	0.695	0.98996
rs3809674	1030002	A	osteomyelitis	8.0757e-06	0.93627	0.213613	0.695	0.98996
rs3809674	1030002	A	M80-M85 Disorders of bone density and structure	-2.926e-05	0.93703	0.213613	0.695	0.98996
rs3809674	1030002	A	uterine problem	-6.0984e-05	0.93854	0.213613	0.695	0.98996
rs3809674	1030002	A	menorrhagia (unknown cause)	1.801e-05	0.94074	0.213613	0.695	0.98996
rs3809674	1030002	A	K20 Oesophagitis	-2.7005e-05	0.94273	0.213613	0.695	0.98996
rs3809674	1030002	A	N32 Other disorders of bladder	2.4912e-05	0.94565	0.213613	0.695	0.98996
rs3809674	1030002	A	obstetric problem	-1.6783e-05	0.9458	0.213613	0.695	0.98996
rs3809674	1030002	A	M24 Other specific joint derangements	1.3638e-05	0.94629	0.213613	0.695	0.98996
rs3809674	1030002	A	White blood cell (leukocyte) count	0.00021928	0.95367	0.213613	0.695	0.98996
rs3809674	1030002	A	N90 Other noninflammatory disorders of vulva and perineum	1.819e-05	0.95431	0.213613	0.695	0.98996
rs3809674	1030002	A	gastric/stomach ulcers	1.2279e-05	0.95477	0.213613	0.695	0.98996
rs3809674	1030002	A	hayfever/allergic rhinitis	3.1665e-05	0.95602	0.213613	0.695	0.98996
rs3809674	1030002	A	benign breast lump	1.339e-05	0.95726	0.213613	0.695	0.98996
rs3809674	1030002	A	I22 Subsequent myocardial infarction	5.7139e-06	0.95733	0.213613	0.695	0.98996
rs3809674	1030002	A	O26 Maternal care for other conditions predominantly related to pregnancy	-1.6316e-05	0.95735	0.213613	0.695	0.98996
rs3809674	1030002	A	heart/cardiac problem	3.3687e-05	0.9577	0.213613	0.695	0.98996
rs3809674	1030002	A	J09-J18 Influenza and pneumonia	2.0558e-05	0.9578	0.213613	0.695	0.98996
rs3809674	1030002	A	F43 Reaction to severe stress, and adjustment disorders	4.2459e-06	0.9626	0.213613	0.695	0.98996
rs3809674	1030002	A	O16 Unspecified maternal hypertension	-8.2149e-06	0.96326	0.213613	0.695	0.98996
rs3809674	1030002	A	connective tissue disorder	9.2894e-06	0.96413	0.213613	0.695	0.98996
rs3809674	1030002	A	L29 Pruritus	-4.3474e-06	0.96839	0.213613	0.695	0.98996
rs3809674	1030002	A	I89 Other non-infective disorders of lymphatic vessels and lymph nodes	-3.9485e-06	0.96917	0.213613	0.695	0.98996
rs3809674	1030002	A	M20 Acquired deformities of fingers and toes	1.4751e-05	0.96918	0.213613	0.695	0.98996
rs3809674	1030002	A	I60 Subarachnoid haemorrhage	-4.3035e-06	0.96978	0.213613	0.695	0.98996
rs3809674	1030002	A	Oily fish intake	-7.47e-05	0.97282	0.213613	0.695	0.98996
rs3809674	1030002	A	migraine	1.417e-05	0.97325	0.213613	0.695	0.98996
rs3809674	1030002	A	soft tissue inflammation	-3.3527e-06	0.97459	0.213613	0.695	0.98996
rs3809674	1030002	A	cerebrovascular disease	-1.0311e-05	0.97607	0.213613	0.695	0.98996
rs3809674	1030002	A	D65-D69 Coagulation defects, purpura and other haemorrhagic conditions	5.6374e-06	0.97784	0.213613	0.695	0.98996
rs3809674	1030002	A	N88 Other noninflammatory disorders of cervix uteri	-8.065e-06	0.9792	0.213613	0.695	0.98996
rs3809674	1030002	A	I35 Nonrheumatic aortic valve disorders	5.1127e-06	0.9796	0.213613	0.695	0.98996
rs3809674	1030002	A	Cheese intake	6.3449e-05	0.98001	0.213613	0.695	0.98996
rs3809674	1030002	A	O47 False labour	5.8707e-06	0.98011	0.213613	0.695	0.98996
rs3809674	1030002	A	Arm fat percentage (right)	0.00028738	0.98537	0.213613	0.695	0.98996
rs3809674	1030002	A	I95-I99 Other and unspecified disorders of the circulatory system	-5.1169e-06	0.98606	0.213613	0.695	0.98996
rs3809674	1030002	A	I71 Aortic aneurysm and dissection	-2.4846e-06	0.98637	0.213613	0.695	0.98996
rs3809674	1030002	A	K76 Other diseases of liver	3.8513e-06	0.98675	0.213613	0.695	0.98996
rs3809674	1030002	A	N00-N08 Glomerular diseases	2.7109e-06	0.98812	0.213613	0.695	0.98996
rs3809674	1030002	A	L02 Cutaneous abscess, furuncle and carbuncle	2.3797e-06	0.9901	0.213613	0.695	0.98996
rs3809674	1030002	A	O69 Labour and delivery complicated by umbilical cord complications	1.9704e-06	0.99139	0.213613	0.695	0.98996
rs3809674	1030002	A	Red blood cell (erythrocyte) distribution width	-2.1167e-05	0.9916	0.213613	0.695	0.98996
rs3809674	1030002	A	Neutrophill percentage	0.00017754	0.99234	0.213613	0.695	0.98996
rs3809674	1030002	A	H25-H28 Disorders of lens	4.4872e-06	0.99331	0.213613	0.695	0.98996
rs3809674	1030002	A	substance abuse/dependency	-8.6102e-07	0.99341	0.213613	0.695	0.98996
rs3809674	1030002	A	stomach disorder	-1.5079e-06	0.99552	0.213613	0.695	0.98996
rs3809674	1030002	A	M05 Seropositive rheumatoid arthritis	-5.3538e-07	0.99554	0.213613	0.695	0.98996
rs3809674	1030002	A	H53-H54 Visual disturbances and blindness	-6.4044e-07	0.9979	0.213613	0.695	0.98996
rs3809674	1030002	A	M19 Other arthrosis	1.158e-06	0.99813	0.213613	0.695	0.98996
