# Supplementary material for: The long non-coding RNA Cerox1 is a post transcriptional regulator of mitochondrial complex I catalytic activity
Source: eLife. 2019 May 2;8:e45051. doi: 10.7554/eLife.45051 (PMC6542586; doi:10.7554/eLife.45051)
Supplement: Supplementary file 2. [file elife-45051-supp2.xlsx]

## Sheet: Sheet1
Supplemental Table 1. Differentially expressed genes after overexpression of mouse Cerox1
probeset_id	accnum	symbol	entrezid	chr	genename	rawp	BH	meanM	meanA
ENSMUSG00000013622_at	NM_027855;NM_212470;NP_082131;NP_997635	0610007C21Rik	381629	5	RIKEN cDNA 0610007C21 gene	0.001045	0.0419682	0.613629	16.7134
ENSMUSG00000027637_at	NM_026124;NP_080400	1110008F13Rik	67388	2	RIKEN cDNA 1110008F13 gene	0.00038541	0.0226959	0.677962	15.3558
ENSMUSG00000037971_at	NM_023483;NP_075972	1110032A03Rik	68721	9	RIKEN cDNA 1110032A03 gene	0.000146932	0.0135798	0.743319	11.7589
ENSMUSG00000027886_at	NM_029314;NP_083590;XM_131080;XM_910312;XP_131080;XP_915405	1700013F07Rik	75504	3	RIKEN cDNA 1700013F07 gene	0.000152883	0.0138149	0.750655	11.6934
ENSMUSG00000050623_at	NM_001039494;NP_001034583	1700019N12Rik	67077	19	RIKEN cDNA 1700019N12 gene	1.26e-06	0.00131796	1.00627	13.3268
ENSMUSG00000078607_at	NM_001163473;NP_001156945;XM_001477031;XM_286373;XP_001477081;XP_286373	1810010H24Rik	69066	11	RIKEN cDNA 1810010H24 gene	3.41e-05	0.00679733	0.900949	14.0258
ENSMUSG00000028295_at	NM_025471;NP_079747	1810030N24Rik	66291	4	RIKEN cDNA 1810030N24 gene	0.000283715	0.0186417	0.688896	11.1208
ENSMUSG00000021040_at	NM_026958;NP_081234	1810035L17Rik	380773	12	RIKEN cDNA 1810035L17 gene	6.18e-05	0.00930272	0.791491	14.2981
ENSMUSG00000035372_at	NM_028077;NP_082353	1810055G02Rik	72056	19	RIKEN cDNA 1810055G02 gene	0.000916839	0.0379854	0.638527	13.0366
ENSMUSG00000029725_at	NM_027242;NP_081518	2010007H12Rik	69871	5	RIKEN cDNA 2010007H12 gene	0.000236516	0.0173451	0.696047	12.7587
ENSMUSG00000021290_at	NM_027360;NP_081636	2010107E04Rik	70257	12	RIKEN cDNA 2010107E04 gene	0.00116931	0.0450616	0.606103	14.7222
ENSMUSG00000048351_at	NM_027250;NP_081526	2010305A19Rik	69893	4	RIKEN cDNA 2010305A19 gene	0.000912301	0.0379854	0.62872	12.679
ENSMUSG00000021550_at	NM_027335;NP_081611;XM_916662;XP_921755	2210016F16Rik	70153	13	RIKEN cDNA 2210016F16 gene	9.78e-06	0.00366061	0.921871	11.4464
ENSMUSG00000062619_at	NM_025966;NP_080242	2310039H08Rik	67101	17	RIKEN cDNA 2310039H08 gene	9.21e-05	0.0107517	0.765615	12.1946
ENSMUSG00000014633_at	NM_026844;NP_081120	2310061C15Rik	66531	8	RIKEN cDNA 2310061C15 gene	0.00118581	0.0453635	0.601875	14.1924
ENSMUSG00000078861_at	NM_001162922;NP_001156394;XR_030794;XR_032954	2810021G02Rik	353208	2	RIKEN cDNA 2810021G02 gene	0.000131896	0.0125685	0.871604	8.61322
ENSMUSG00000024208_at	NM_026063;NP_080339	2900010M23Rik	67267	17	RIKEN cDNA 2900010M23 gene	0.000100002	0.0110776	0.728382	14.9309
ENSMUSG00000055943_at	NM_133749;NP_598510	2900064A13Rik	73024	2	RIKEN cDNA 2900064A13 gene	0.000356403	0.0217199	0.679561	16.0819
ENSMUSG00000030680_at	NM_030240;NP_084516	2900092E17Rik	67278	7	RIKEN cDNA 2900092E17 gene	8.81e-07	0.00131796	1.03702	14.1289
ENSMUSG00000028398_at	NM_025849;NP_080125	3110001D03Rik	66928	4	RIKEN cDNA 3110001D03 gene	4.1e-05	0.00741681	0.817611	12.5182
ENSMUSG00000025102_at	NM_026077;NP_080353	3110040N11Rik	67290	7	RIKEN cDNA 3110040N11 gene	0.00119478	0.0453758	0.640022	12.4414
ENSMUSG00000061525_at	NM_198655;NP_941057	4921509C19Rik	381393	2	RIKEN cDNA 4921509C19 gene	1.82e-05	0.00500748	-0.992563	9.24271
ENSMUSG00000016495_at	NM_026362;NP_080638	5033414D02Rik	67759	19	RIKEN cDNA 5033414D02 gene	1.3e-05	0.00426976	0.910669	13.1578
ENSMUSG00000050002_at	NM_001048060;NM_198004;NP_001041525;NP_932121	5133401N09Rik	75731	13	RIKEN cDNA 5133401N09 gene	0.000246311	0.0175512	0.678381	14.0937
ENSMUSG00000031820_at	NM_026636;NP_080912	5430437P03Rik	68251	8	RIKEN cDNA 5430437P03 gene	8.76e-05	0.0107517	0.766702	15.4468
ENSMUSG00000048355_at	NM_029541;NP_083817;XR_035166;XR_035169;NM_001166369;NP_001159841;XR_035165;XR_035168	6530401D17Rik;2900062L11Rik	76219;76976	X;X	RIKEN cDNA 6530401D17 gene;RIKEN cDNA 2900062L11 gene	0.000434214	0.0242097	0.692311	9.1981
ENSMUSG00000023328_at	NM_009599;NP_033729	Ache	11423	5	acetylcholinesterase	0.000312861	0.0196372	0.737826	14.5005
ENSMUSG00000024766_at	NM_001013770;NP_001013792	AI747699	381236	19	expressed sequence AI747699	0.00028001	0.0186417	0.828775	11.2711
ENSMUSG00000035561_at	NM_028270;NP_082546	Aldh1b1	72535	4	aldehyde dehydrogenase 1 family, member B1	0.00115656	0.0449001	0.621903	12.059
ENSMUSG00000039887_at	NM_024178;NP_077140	Alg14	66789	3	asparagine-linked glycosylation 14 homolog (yeast)	1.54e-05	0.00449703	0.887229	12.238
ENSMUSG00000035048_at	NM_181394;NP_852059	Anapc13	69010	9	anaphase promoting complex subunit 13	4.01e-05	0.00737368	0.851501	12.6713
ENSMUSG00000016252_at	NM_025983;NP_080259	Atp5e	67126	2	ATP synthase, H+ transporting, mitochondrial F1 complex, epsilon subunit	0.000169232	0.0144219	0.710935	13.4995
ENSMUSG00000054428_at	NM_007512;NP_031538	Atpif1	11983	4	ATPase inhibitory factor 1	0.000335826	0.0207066	0.723273	18.5416
ENSMUSG00000059820_at	NM_001134902;NM_212449;NP_001128374;NP_997614	AU019823	270156	9	expressed sequence AU019823	0.000913377	0.0379854	0.620039	11.9465
ENSMUSG00000018821_at	NM_027106;NP_081382	Avpi1	69534	19	arginine vasopressin-induced 1	0.000951862	0.0392812	0.617241	13.7601
ENSMUSG00000036299_at	NM_001001181;NP_001001181	BC031181	407819	18	cDNA sequence BC031181	0.000656353	0.0316522	0.637406	14.7619
ENSMUSG00000032263_at	NM_199195;NP_954665;XM_001480962;XP_001481012	Bckdhb;LOC100048676	12040;100048676	9;9	branched chain ketoacid dehydrogenase E1, beta polypeptide;similar to 3-methyl-2-oxobutanoate dehydrogenase	0.000101518	0.0110776	0.752658	12.8679
ENSMUSG00000025349_at	NM_015740;NP_056555	Bloc1s1	14533	10	biogenesis of lysosome-related organelles complex-1, subunit 1	2.46e-06	0.0016093	0.984952	14.8128
ENSMUSG00000015943_at	NM_026975;NP_081251	Bola1	69168	3	bolA-like 1 (E. coli)	0.00119355	0.0453758	0.63958	14.2274
ENSMUSG00000047721_at	NM_175103;NP_780312	Bola2	66162	7	bolA-like 2 (E. coli)	0.000415782	0.023558	0.652509	13.6236
ENSMUSG00000027326_at	NM_029617;NP_083893	Casc5	76464	2	cancer susceptibility candidate 5	0.000838632	0.0361211	0.658385	11.7869
ENSMUSG00000022947_at	NM_173047;NP_766635	Cbr3	109857	16	carbonyl reductase 3	0.000862331	0.0365949	0.629293	10.4806
ENSMUSG00000020056_at	NM_001122960;NM_026070;NM_027487;NP_001116432;NP_080346;NP_081763	Ccdc53	67282	10	coiled-coil domain containing 53	0.000213113	0.0166705	0.720106	16.0345
ENSMUSG00000017188_at	NM_026618;NP_080894	Ccdc56	52469	11	coiled-coil domain containing 56	0.000890035	0.0373174	0.632987	13.7655
ENSMUSG00000032218_at	NM_007630;NP_031656	Ccnb2	12442	9	cyclin B2	0.000568829	0.0292278	0.699456	14.3161
ENSMUSG00000032679_at	NM_001111060;NM_007652;NP_001104530;NP_031678	Cd59a	12509	2	CD59a antigen	2.36e-05	0.00550965	0.907128	11.3508
ENSMUSG00000044201_at	NM_009860;NP_033990	Cdc25c	12532	18	cell division cycle 25 homolog C (S. pombe)	7.58e-05	0.0102241	0.817695	9.41372
ENSMUSG00000066149_at	NM_139291;NP_647452;XM_001001520;XM_985582;XP_001001520;XP_990676	Cdc26;Gm9174	66440;668450	4;14	cell division cycle 26;cell division cycle 26 pseudogene	7.99e-05	0.0103342	0.788712	11.6161
ENSMUSG00000024791_at	NM_026410;NP_080686	Cdca5	67849	19	cell division cycle associated 5	0.000812676	0.0356421	0.668876	10.8667
ENSMUSG00000029177_at	NM_007681;NP_031707	Cenpa	12615	5	centromere protein A	1.08e-05	0.00369422	0.940548	12.6003
ENSMUSG00000041491_at	NM_198019;NP_932136	Cep78	208518	19	centrosomal protein 78	0.00128429	0.0479071	0.613971	13.0425
ENSMUSG00000042198_at	NM_181391;NP_852056	Chchd7	66433	4	coiled-coil-helix-coiled-coil-helix domain containing 7	0.000693591	0.0328969	0.647023	13.009
ENSMUSG00000032303_at	NM_145129;NP_660111	Chrna3	110834	9	cholinergic receptor, nicotinic, alpha polypeptide 3	0.000661166	0.0316522	0.759997	15.0008
ENSMUSG00000033395_at	NM_206534;NP_996257	Churc1	211151	12	churchill domain containing 1	4.37e-06	0.00220644	0.942452	13.8355
ENSMUSG00000028044_at	NM_016904;NP_058600;XM_887100;XP_892193;XR_033112	Cks1b;Gm6340	54124;622657	3;14	CDC28 protein kinase 1b;predicted gene 6340	0.000290061	0.0186529	0.710096	14.5126
ENSMUSG00000025381_at	NM_019953;NP_064337	Cnpy2	56530	10	canopy 2 homolog (zebrafish)	3.3e-05	0.00679733	0.867553	13.5592
ENSMUSG00000036513_at	NM_175095;NP_780304	Commd2	52245	3	COMM domain containing 2	0.000412317	0.023558	0.675008	14.2401
ENSMUSG00000032299_at	NM_025417;NP_079693	Commd4	66199	9	COMM domain containing 4	7.55e-06	0.00316725	0.920859	14.8071
ENSMUSG00000041697_at	NM_007748;NP_031774	Cox6a1	12861	5	cytochrome c oxidase, subunit VI a, polypeptide 1	7.62e-05	0.0102241	0.741215	16.4034
ENSMUSG00000074218_at	NM_009944;NP_034074	Cox7a1	12865	7	cytochrome c oxidase, subunit VIIa 1	6.37e-05	0.00940148	0.787286	13.0058
ENSMUSG00000032330_at	NM_009945;NP_034075	Cox7a2	12866	9	cytochrome c oxidase, subunit VIIa 2	9.38e-05	0.0108096	0.760949	15.9329
ENSMUSG00000049387_at	NM_030052;NP_084328	Cox7b2	78174	5	cytochrome c oxidase subunit VIIb2	3.64e-07	0.000954449	1.05702	10.3579
ENSMUSG00000006360_at	NM_007763;NP_031789	Crip1	12925	12	cysteine-rich protein 1 (intestinal)	4.74e-05	0.00790574	0.806169	15.0751
ENSMUSG00000024146_at	NM_019936;NP_064320	Cript	56724	17	cysteine-rich PDZ-binding protein	0.000114195	0.0115416	0.750354	14.2196
ENSMUSG00000028179_at	NM_145953;NP_666065	Cth	107869	3	cystathionase (cystathionine gamma-lyase)	0.000289659	0.0186529	0.713213	14.4223
ENSMUSG00000024646_at	NM_025797;NP_080073	Cyb5	109672	18	cytochrome b-5	3.44e-05	0.00679733	0.828198	11.8277
ENSMUSG00000062981_at	NM_026065;NP_080341;XM_001478850;XM_001478857;XM_887794;XM_908234;XP_001478900;XP_001478907;XP_892887;XP_913327;XR_035604	D10Ertd322e;Gm6419	67270;623346	10;10	DNA segment, Chr 10, ERATO Doi 322, expressed;predicted gene 6419	1.41e-05	0.00434328	0.849029	11.2894
ENSMUSG00000000889_at	NM_138942;NP_620392	Dbh	13166	2	dopamine beta hydroxylase	0.000319391	0.0199277	0.787024	9.63973
ENSMUSG00000021094_at	NM_025522;NP_079798	Dhrs7	66375	12	dehydrogenase/reductase (SDR family) member 7	6.04e-05	0.00930272	0.793514	14.1842
ENSMUSG00000075467_at	NM_001139503;NM_001139504;NM_026828;NP_001132975;NP_001132976;NP_081104	Dnlz	52838	2	DNL-type zinc finger	0.00122004	0.0458368	0.607226	14.2004
ENSMUSG00000024067_at	NM_001146222;NM_001146223;NM_001146224;NM_024428;NP_001139694;NP_001139695;NP_001139696;NP_077746	Dpy30	66310	17	dpy-30 homolog (C. elegans)	0.00117711	0.0451958	0.59733	14.2779
ENSMUSG00000009013_at	NM_019682;NP_062656;XM_892488;XM_913631;XP_897581;XP_918724	Dynll1;Gm6788	56455;627788	5;19	dynein light chain LC8-type 1;predicted gene 6788	0.000396078	0.0230276	0.710461	18.0878
ENSMUSG00000028601_at	NM_026728;NP_081004	Echdc2	52430	4	enoyl Coenzyme A hydratase domain containing 2	0.000278835	0.0186417	0.731213	11.439
ENSMUSG00000025465_at	NM_053119;NP_444349	Echs1	93747	7	enoyl Coenzyme A hydratase, short chain, 1, mitochondrial	9.23e-05	0.0107517	0.744133	13.8442
ENSMUSG00000070319_at	NM_016876;NP_058572	Eif3g	53356	9	eukaryotic translation initiation factor 3, subunit G	0.000501767	0.0267757	0.639112	16.2291
ENSMUSG00000013822_at	NM_170777;NP_740747	Elof1	66126	9	elongation factor 1 homolog (ELF1, S. cerevisiae)	8.14e-05	0.0104112	0.76812	11.5556
ENSMUSG00000041220_at	NM_130450;NP_569717	Elovl6	170439	3	ELOVL family member 6, elongation of long chain fatty acids (yeast)	0.000861868	0.0365949	0.66649	15.0781
ENSMUSG00000002808_at	NM_134065;NP_598826	Epdr1	105298	13	ependymin related protein 1 (zebrafish)	6.21e-05	0.00930272	0.833856	13.4627
ENSMUSG00000004610_at	NM_026695;NP_080971;XM_001474166;XM_001474184;XP_001474216;XP_001474234	Etfb;LOC100045699	110826;100045699	7;7	electron transferring flavoprotein, beta polypeptide;similar to Electron transferring flavoprotein, beta polypeptide	0.00116167	0.0449321	0.60345	15.4708
ENSMUSG00000027752_at	NM_001163570;NM_027148;NP_001157042;NP_081424	Exosc8	69639	3	exosome component 8	1.23e-06	0.00131796	0.999585	12.6056
ENSMUSG00000021675_at	NM_010170;NP_034300	F2rl2	14064	13	coagulation factor II (thrombin) receptor-like 2	0.000124762	0.0121089	0.911664	12.6581
ENSMUSG00000057497_at	NM_025591;NP_079867;XM_887570;XM_904990;XP_892663;XP_910083;XM_890363;XP_895456;XR_035597	Fam136a;Gm6396;Gm6624	66488;623133;625796	6;8;15	family with sequence similarity 136, member A;predicted gene 6396;predicted gene 6624	7.5e-05	0.0102241	0.868065	11.4757
ENSMUSG00000024742_at	NM_007999;NP_032025	Fen1	14156	19	flap structure specific endonuclease 1	0.000975355	0.0399362	0.678368	9.7603
ENSMUSG00000022871_at	NM_001083904;NM_001083905;NM_021564;NP_001077373;NP_001077374;NP_067539	Fetub	59083	16	fetuin beta	0.00034425	0.0211019	0.691637	14.3171
ENSMUSG00000056629_at	NM_001166368;NM_008020;NP_001159840;NP_032046	Fkbp2	14227	19	FK506 binding protein 2	0.000110482	0.0114868	0.82211	12.7703
ENSMUSG00000046814_at	NM_177157;NP_796131	Gchfr	320415	2	GTP cyclohydrolase I feedback regulator	0.000160196	0.0139931	0.724279	12.6757
ENSMUSG00000038508_at	NM_011819;NP_035949	Gdf15	23886	8	growth differentiation factor 15	0.000245595	0.0175512	0.719096	13.8034
ENSMUSG00000020713_at	NM_008117;NP_032143	Gh	14599	11	growth hormone	0.000102512	0.0110776	0.725791	14.0164
ENSMUSG00000024027_at	NM_021332;NP_067307;XM_001471951;XP_001472001	Glp1r;LOC100044318	14652;100044318	17;17	glucagon-like peptide 1 receptor;similar to glucagon-like peptide-1 receptor	0.000148986	0.0135798	0.904072	14.1099
ENSMUSG00000059658_at	NM_001111330;NP_001104800;XM_001474201;XP_001474251;XM_001473652;XP_001473702	Gm16379;LOC100044948	100040259;100044948	9;9	predicted gene 16379;similar to macrophage migration inhibitory factor	0.000599938	0.0299943	0.634385	18.1818
ENSMUSG00000063162_at	XM_001475281;XM_001478149;XP_001475331;XP_001478199	Gm16416	432801	13	predicted gene 16416	8.37e-05	0.0105755	0.82258	10.0129
ENSMUSG00000059483_at	XM_001475431;XM_484952;XP_001475481;XP_484952	Gm5534	433387	1	ribosomal protein L21 pseudogene	9.09e-05	0.0107517	0.919771	7.69706
ENSMUSG00000074754_at	NM_001033297;NP_001028469	Gm561	228715	2	predicted gene 561	4.87e-07	0.0010218	1.07438	9.94388
ENSMUSG00000042293_at	NM_001004191;NP_001004191;XM_001479948;XM_917134;XP_001479998;XP_922227	Gm5617	434402	9	predicted gene 5617	6.05e-06	0.00275748	0.90721	14.0595
ENSMUSG00000066553_at	XM_001004846;XM_894265;XP_001004846;XP_899358	Gm6969	629383	12	predicted gene 6969	0.000414936	0.023558	-0.720754	16.7771
ENSMUSG00000040528_at	NM_001033435;NP_001028607	Gm885	380732	11	predicted gene 885	1.98e-05	0.00519933	0.903675	11.2276
ENSMUSG00000050974_at	XM_001474161;XM_001480352;XP_001474211;XP_001480402	Gm9847	100043256	12	suppressor of cytokine signaling 2 pseudogene	0.000840826	0.0361211	0.764088	13.6086
ENSMUSG00000072772_at	NM_013535;NP_038563	Grcc10	14790	6	gene rich cluster, C10 gene	0.00104013	0.0419682	0.603946	14.7334
ENSMUSG00000029864_at	NM_029555;NP_083831	Gstk1	76263	6	glutathione S-transferase kappa 1	1.83e-06	0.0014715	1.07451	10.6015
ENSMUSG00000027890_at	NM_001160411;NM_026764;NP_001153883;NP_081040	Gstm4	14865	3	glutathione S-transferase, mu 4	0.000591699	0.0298182	0.67271	13.9607
ENSMUSG00000020444_at	NM_001159410;NM_008193;NP_001152882;NP_032219	Guk1	14923	11	guanylate kinase 1	0.000735104	0.0339443	0.636128	14.215
ENSMUSG00000000295_at	NM_027168;NP_081444	Hddc2	69692	10	HD domain containing 2	1.54e-05	0.00449703	0.865303	13.8041
ENSMUSG00000079429_at	XM_001475729;XP_001475779	Heatr7b1	100040766	1	HEAT repeat containing 7B1	1.6e-05	0.00453174	-0.920802	10.4924
ENSMUSG00000025868_at	NM_025933;NP_080209	Higd2a	67044	13	HIG1 domain family, member 2A	0.000274539	0.0186417	0.691745	15.0152
ENSMUSG00000070392_at	NM_178216;NP_835734;NM_054045;NP_473386;NM_013548;NP_038576;NM_175653;NP_783584;NM_178204;NP_835511;NM_178203;NP_835510;NM_178205;NP_835512;NM_178215;NP_835587	Hist2h3c1;Hist2h3c2;Hist1h3f;Hist1h3c;Hist1h3d;Hist1h3b;Hist1h3e;Hist2h3b	15077;97114;260423;319148;319149;319150;319151;319154	3;3;13;13;13;13;13;3	histone cluster 2, H3c1;histone cluster 2, H3c2;histone cluster 1, H3f;histone cluster 1, H3c;histone cluster 1, H3d;histone cluster 1, H3b;histone cluster 1, H3e;histone cluster 2, H3b	3.87e-05	0.00724753	0.854079	10.398
ENSMUSG00000043155_at	NM_146256;NP_666368	Hpdl	242642	4	4-hydroxyphenylpyruvate dioxygenase-like	9.67e-05	0.010902	0.774447	11.3776
ENSMUSG00000032269_at	NM_001099644;NM_013561;NP_001093114;NP_038589	Htr3a	15561	9	5-hydroxytryptamine (serotonin) receptor 3A	0.000442009	0.024306	0.678184	12.5156
ENSMUSG00000001029_at	NM_010494;NP_034624	Icam2	15896	11	intercellular adhesion molecule 2	0.00106816	0.0425711	0.629619	11.6613
ENSMUSG00000018858_at	NM_026729;NP_081005	Ict1	68572	11	immature colon carcinoma transcript 1	0.000580592	0.029445	0.644385	14.9888
ENSMUSG00000025492_at	NM_025378;NP_079654	Ifitm3	66141	7	interferon induced transmembrane protein 3	4.39e-06	0.00220644	0.908843	12.3993
ENSMUSG00000001105_at	NM_018854;NP_061342	Ift20	55978	11	intraflagellar transport 20 homolog (Chlamydomonas)	0.000117981	0.0116763	0.78961	14.4162
ENSMUSG00000036256_at	NM_001159518;NM_008048;NP_001152990;NP_032074	Igfbp7	29817	5	insulin-like growth factor binding protein 7	5.65e-05	0.0089494	0.897616	16.1972
ENSMUSG00000056899_at	NM_053122;NP_444352	Immp2l	93757	12	IMP2 inner mitochondrial membrane peptidase-like (S. cerevisiae)	0.000141304	0.0133437	0.773717	13.2698
ENSMUSG00000039236_at	NM_001113527;NM_020583;NP_001106999;NP_065608	Isg20	57444	7	interferon-stimulated protein	6.61e-05	0.00961788	0.929661	12.456
ENSMUSG00000028549_at	NM_026348;NP_080624	Itgb3bp	67733	4	integrin beta 3 binding protein (beta3-endonexin)	2.3e-07	0.000954449	1.07371	6.50395
ENSMUSG00000051256_at	NM_026365;NP_080641	Jagn1	67767	6	jagunal homolog 1 (Drosophila)	4.52e-05	0.00790375	0.789264	15.1207
ENSMUSG00000025213_at	NM_178929;NP_849260	Kazald1	107250	19	Kazal-type serine peptidase inhibitor domain 1	4.2e-05	0.00746518	0.865859	10.5529
ENSMUSG00000079056_at	NM_001111331;NM_019789;NP_001104801;NP_062763	Kcnip3	56461	2	Kv channel interacting protein 3, calsenilin	0.00050578	0.0267757	0.725098	11.9051
ENSMUSG00000067242_at	NM_020278;NP_064674	Lgi1	56839	19	leucine-rich repeat LGI family, member 1	0.000146013	0.0135798	0.831412	12.3883
ENSMUSG00000076719_at	XM_989290;XP_994384;XM_001006762;XP_001006762	LOC676347;LOC677648	676347;677648	Un;Un	similar to Ig heavy chain V-II region SESS precursor;similar to Ig heavy chain V-II region SESS precursor	0.000438754	0.024306	-0.681796	10.6386
ENSMUSG00000031848_at	NM_015816;NP_056631	Lsm4	50783	8	LSM4 homolog, U6 small nuclear RNA associated (S. cerevisiae)	2.14e-05	0.00521494	0.828172	16.9707
ENSMUSG00000059278_at	NM_030083;NP_084359	Lsmd1	78304	11	LSM domain containing 1	1.97e-06	0.0014715	1.0373	14.7471
ENSMUSG00000025779_at	NM_001159711;NM_016923;NP_001153183;NP_058619	Ly96	17087	1	lymphocyte antigen 96	9.1e-05	0.0107517	0.9934	7.01074
ENSMUSG00000032184_at	NM_027309;NP_081585	Lysmd2	70082	9	LysM, putative peptidoglycan-binding, domain containing 2	0.000381269	0.0226089	0.667993	12.6654
ENSMUSG00000029910_at	NM_019499;NP_062372;XM_001475354;XP_001475404	Mad2l1;LOC100045924	56150;100045924	6;11	MAD2 mitotic arrest deficient-like 1 (yeast);similar to spindle assembly checkpoint protein	0.000282732	0.0186417	0.756993	13.4987
ENSMUSG00000047945_at	NM_010807;NP_034937	Marcksl1	17357	4	MARCKS-like 1	7.71e-05	0.0102241	0.743495	13.2366
ENSMUSG00000022887_at	NM_008555;NP_032581	Masp1	17174	16	mannan-binding lectin serine peptidase 1	0.000712515	0.0333419	0.684036	9.78848
ENSMUSG00000033429_at	NM_028626;NP_082902	Mcee	73724	7	methylmalonyl CoA epimerase	0.000102495	0.0110776	0.779127	14.0608
ENSMUSG00000002768_at	NM_010787;NP_034917	Mea1	17256	17	male enhanced antigen 1	2.03e-05	0.00520221	0.818684	15.4088
ENSMUSG00000018923_at	NM_025397;NP_079673	Med11	66172	11	mediator of RNA polymerase II transcription, subunit 11 homolog (S. cerevisiae)	0.000118077	0.0116763	0.76274	12.0468
ENSMUSG00000026799_at	NM_026896;NP_081172	Med27	68975	2	mediator complex subunit 27	0.000812163	0.0356421	0.624393	15.1804
ENSMUSG00000020801_at	NM_026068;NP_080344	Med31	67279	11	mediator of RNA polymerase II transcription, subunit 31 homolog (yeast)	0.000284552	0.0186417	0.691177	12.7615
ENSMUSG00000060572_at	NM_001161799;NM_008546;NP_001155271;NP_032572	Mfap2	17150	4	microfibrillar-associated protein 2	0.00108145	0.0427763	0.613854	15.7993
ENSMUSG00000012519_at	NM_029005;NP_083281	Mlkl	74568	8	mixed lineage kinase domain-like	0.000269467	0.0186417	0.726317	12.1987
ENSMUSG00000028690_at	NM_025962;NP_080238	Mmachc	67096	4	methylmalonic aciduria cblC type, with homocystinuria	0.000465272	0.0251391	0.69564	13.9151
ENSMUSG00000045257_at	NM_194269;NP_919245	Morn2	378462	17	MORN repeat containing 2	2.91e-06	0.00176407	0.921083	12.6931
ENSMUSG00000074111_at	XM_001471921;XM_001471922;XP_001471971;XP_001471972	Mrgpra9	668725	7	MAS-related GPR, member A9	0.000284434	0.0186417	-0.720402	6.54976
ENSMUSG00000024902_at	NM_025553;NP_079829	Mrpl11	66419	19	mitochondrial ribosomal protein L11	0.00104465	0.0419682	0.634008	13.283
ENSMUSG00000029066_at	NM_025570;NP_079846	Mrpl20	66448	4	mitochondrial ribosomal protein L20	0.000175635	0.0145524	0.732075	12.8462
ENSMUSG00000029142_at	NM_025796;NP_080072	Mrpl33	66845	5	mitochondrial ribosomal protein L33	0.000207858	0.0166318	0.723805	14.9494
ENSMUSG00000034880_at	NM_053162;NP_444392	Mrpl34	94065	8	mitochondrial ribosomal protein L34	0.00112764	0.0439401	0.634073	15.1142
ENSMUSG00000021607_at	NM_053163;NP_444393	Mrpl36	94066	13	mitochondrial ribosomal protein L36	0.000297547	0.0189023	0.696523	14.1491
ENSMUSG00000034932_at	NM_025317;NP_079593	Mrpl54	66047	10	mitochondrial ribosomal protein L54	0.000304812	0.0192472	0.692415	13.0838
ENSMUSG00000040269_at	NM_025434;NP_079710	Mrps28	66230	3	mitochondrial ribosomal protein S28	0.000505776	0.0267757	0.661602	13.2965
ENSMUSG00000073616_at	NM_001163425;NP_001156897;NR_028108;XM_888711;XM_908107;XP_893804;XP_913200	Myeov2	66915	1	myeloma overexpressed 2	7.62e-05	0.0102241	0.755775	14.1275
ENSMUSG00000034868_at	NM_023402;NP_075891	Myl12b	67938	17	myosin, light chain 12B, regulatory	0.000712467	0.0333419	0.641685	14.2679
ENSMUSG00000064532_at	NA	NA	NA	NA	NA	1.55e-10	1.62e-06	-1.76049	8.1294
ENSMUSG00000065701_at	NA	NA	NA	NA	NA	2.16e-06	0.00151071	-1.70724	15.2221
ENSMUSG00000045999_at	NA	NA	NA	NA	NA	3.03e-06	0.00176407	-1.17301	18.2516
ENSMUSG00000074563_at	NA	NA	NA	NA	NA	8.8e-06	0.00354597	2.0981	15.9639
ENSMUSG00000049992_at	NA	NA	NA	NA	NA	9.54e-06	0.00366061	1.05357	11.4191
ENSMUSG00000083888_at	NA	NA	NA	NA	NA	1.09e-05	0.00369422	0.890196	12.3275
ENSMUSG00000075909_at	NA	NA	NA	NA	NA	1.41e-05	0.00434328	-1.04836	9.60984
ENSMUSG00000068466_at	NA	NA	NA	NA	NA	2.11e-05	0.00521494	-0.836663	6.07535
ENSMUSG00000081849_at	NA	NA	NA	NA	NA	2.79e-05	0.00621702	0.966031	7.72999
ENSMUSG00000071568_at	NA	NA	NA	NA	NA	3.09e-05	0.00673897	0.949741	11.7817
ENSMUSG00000075752_at	NA	NA	NA	NA	NA	3.64e-05	0.00705894	-1.17703	6.77192
ENSMUSG00000070610_at	NA	NA	NA	NA	NA	4.9e-05	0.00790574	0.787747	14.2338
ENSMUSG00000075319_at	NA	NA	NA	NA	NA	7.85e-05	0.0102851	0.859174	9.1303
ENSMUSG00000065306_at	NA	NA	NA	NA	NA	0.000108095	0.0114449	-0.795914	14.5834
ENSMUSG00000068537_at	NA	NA	NA	NA	NA	0.000157341	0.0139176	-0.773763	11.2052
ENSMUSG00000084101_at	NA	NA	NA	NA	NA	0.000157561	0.0139176	0.932812	10.3962
ENSMUSG00000065562_at	NA	NA	NA	NA	NA	0.00016632	0.0143646	-0.958827	9.02709
ENSMUSG00000051133_at	NA	NA	NA	NA	NA	0.000167189	0.0143646	0.718887	12.6703
ENSMUSG00000072763_at	NA	NA	NA	NA	NA	0.000172161	0.0145524	0.787981	9.61857
ENSMUSG00000075964_at	NA	NA	NA	NA	NA	0.000173552	0.0145524	-0.839612	12.6077
ENSMUSG00000070178_at	NA	NA	NA	NA	NA	0.000176317	0.0145524	-0.733528	11.2718
ENSMUSG00000063018_at	NA	NA	NA	NA	NA	0.000183942	0.0150631	0.785261	12.6707
ENSMUSG00000075781_at	NA	NA	NA	NA	NA	0.000200098	0.0161471	-0.80812	7.31994
ENSMUSG00000074092_at	NA	NA	NA	NA	NA	0.000200259	0.0161471	0.927511	8.27434
ENSMUSG00000082622_at	NA	NA	NA	NA	NA	0.000212649	0.0166705	-0.725753	11.378
ENSMUSG00000083358_at	NA	NA	NA	NA	NA	0.000216017	0.0167725	-0.826441	8.22958
ENSMUSG00000083470_at	NA	NA	NA	NA	NA	0.000222039	0.0170497	-0.754421	7.54584
ENSMUSG00000064509_at	NA	NA	NA	NA	NA	0.000228491	0.0173206	-0.741379	15.7641
ENSMUSG00000035656_at	NA	NA	NA	NA	NA	0.000238284	0.0173451	-0.729957	10.3725
ENSMUSG00000075514_at	NA	NA	NA	NA	NA	0.000242404	0.0175233	0.698945	13.8081
ENSMUSG00000064635_at	NA	NA	NA	NA	NA	0.000268521	0.0186417	0.713611	8.4061
ENSMUSG00000064760_at	NA	NA	NA	NA	NA	0.000287362	0.0186529	-0.726808	14.2466
ENSMUSG00000073419_at	NA	NA	NA	NA	NA	0.00037666	0.0225609	-0.919738	7.48541
ENSMUSG00000065893_at	NA	NA	NA	NA	NA	0.000391206	0.0229085	-0.675156	12.1855
ENSMUSG00000075919_at	NA	NA	NA	NA	NA	0.000397633	0.0230276	-0.76807	8.27447
ENSMUSG00000065743_at	NA	NA	NA	NA	NA	0.000406741	0.0234256	-0.688742	7.6984
ENSMUSG00000073028_at	NA	NA	NA	NA	NA	0.000426957	0.0239564	0.772295	10.1047
ENSMUSG00000064400_at	NA	NA	NA	NA	NA	0.000427385	0.0239564	-0.754759	15.6794
ENSMUSG00000043897_at	NA	NA	NA	NA	NA	0.000484438	0.0260404	-0.713585	8.74875
ENSMUSG00000065649_at	NA	NA	NA	NA	NA	0.000537319	0.0280304	-0.690183	15.0048
ENSMUSG00000058470_at	NA	NA	NA	NA	NA	0.000537503	0.0280304	-1.10436	13.673
ENSMUSG00000067480_at	NA	NA	NA	NA	NA	0.000547378	0.028404	0.705628	9.57291
ENSMUSG00000083830_at	NA	NA	NA	NA	NA	0.00057201	0.0292479	-0.725255	12.1835
ENSMUSG00000065311_at	NA	NA	NA	NA	NA	0.000627383	0.03073	-0.678744	14.5959
ENSMUSG00000046683_at	NA	NA	NA	NA	NA	0.000710444	0.0333419	-0.645332	11.3668
ENSMUSG00000065296_at	NA	NA	NA	NA	NA	0.000742987	0.034082	-0.716205	8.43284
ENSMUSG00000065813_at	NA	NA	NA	NA	NA	0.000747184	0.034082	-0.681762	8.33322
ENSMUSG00000084507_at	NA	NA	NA	NA	NA	0.000776711	0.0350926	-0.670127	10.9358
ENSMUSG00000047112_at	NA	NA	NA	NA	NA	0.000799141	0.0356366	0.619807	15.0552
ENSMUSG00000076382_at	NA	NA	NA	NA	NA	0.000888959	0.0373174	-0.665936	11.9634
ENSMUSG00000079251_at	NA	NA	NA	NA	NA	0.000966755	0.0397393	-0.729673	9.32339
ENSMUSG00000043986_at	NA	NA	NA	NA	NA	0.00110452	0.0435077	-0.696166	8.14693
ENSMUSG00000067199_at	NA	NA	NA	NA	NA	0.00111747	0.0437063	-0.681045	16.1701
ENSMUSG00000062691_at	NA	NA	NA	NA	NA	0.00121965	0.0458368	0.605264	12.247
ENSMUSG00000084436_at	NA	NA	NA	NA	NA	0.0012952	0.0481428	-0.629666	13.9555
ENSMUSG00000065148_at	NA	NA	NA	NA	NA	0.00130834	0.0484596	-0.634456	17.6795
ENSMUSG00000083059_at	NA	NA	NA	NA	NA	0.00132563	0.048927	0.626371	7.70148
ENSMUSG00000064368_at	NP_904339	ND6	17722	MT	NADH dehydrogenase subunit 6	7.67e-05	0.0102241	-0.807763	13.8194
ENSMUSG00000016427_at	NM_019443;NP_062316	Ndufa1	54405	X	NADH dehydrogenase (ubiquinone) 1 alpha subcomplex, 1	4.69e-05	0.00790574	0.789683	11.4537
ENSMUSG00000014294_at	NM_010885;NP_035015	Ndufa2	17991	18	NADH dehydrogenase (ubiquinone) 1 alpha subcomplex, 2	5.81e-06	0.00275748	0.900066	13.6084
ENSMUSG00000029632_at	NM_010886;NP_035016	Ndufa4	17992	6	NADH dehydrogenase (ubiquinone) 1 alpha subcomplex, 4	0.000229686	0.0173206	0.695188	15.6051
ENSMUSG00000070283_at	NM_023247;NP_075736	Ndufaf3	66706	9	NADH dehydrogenase (ubiquinone) 1 alpha subcomplex, assembly factor 3	1.1e-06	0.00131796	0.982547	14.505
ENSMUSG00000071014_at	NM_001033305;NP_001028477	Ndufb6	230075	4	NADH dehydrogenase (ubiquinone) 1 beta subcomplex, 6	1.56e-06	0.0014715	0.966496	16.4802
ENSMUSG00000037152_at	NM_025523;NP_079799	Ndufc1	66377	3	NADH dehydrogenase (ubiquinone) 1, subcomplex unknown, 1	0.000237458	0.0173451	0.718781	14.4247
ENSMUSG00000030647_at	NM_024220;NP_077182;XM_910031;XP_915124;XM_985615;XP_990709	Ndufc2;LOC635087;LOC675851	68197;635087;675851	7;X;15	NADH dehydrogenase (ubiquinone) 1, subcomplex unknown, 2;similar to NADH dehydrogenase (ubiquinone) 1, subcomplex unknown, 2;similar to NADH dehydrogenase (ubiquinone) 1, subcomplex unknown, 2	0.000845651	0.0361801	0.624017	17.554
ENSMUSG00000021606_at	NM_010888;NP_035018;NR_033306;XM_889816;XP_894909;XR_004774;XM_904718;XP_909811	Ndufs6;Gm6415;LOC631040	407785;623286;631040	13;7;7	NADH dehydrogenase (ubiquinone) Fe-S protein 6;predicted gene 6415;similar to NADH dehydrogenase (ubiquinone) Fe-S protein 6	1.87e-05	0.0050161	0.827921	13.4439
ENSMUSG00000059734_at	NM_144870;NP_659119	Ndufs8	225887	19	NADH dehydrogenase (ubiquinone) Fe-S protein 8	0.000279716	0.0186417	0.719607	15.685
ENSMUSG00000015247_at	NM_025623;NP_079899	Nipsnap3b	66536	4	nipsnap homolog 3B (C. elegans)	0.0010722	0.0425711	0.606865	12.4516
ENSMUSG00000037601_at	NM_008704;NP_032730;XM_001476919;XP_001476969	Nme1;LOC100046344	18102;100046344	11;11	non-metastatic cells 1, protein (NM23A) expressed in;similar to Nucleoside diphosphate kinase A (NDK A) (NDP kinase A) (Tumor metastatic process-associated protein) (Metastasis inhibition factor NM23) (NDPK-A) (nm23-M1)	2.89e-07	0.000954449	1.09812	15.4752
ENSMUSG00000067786_at	NM_010923;NM_180960;NP_035053;NP_851291	Nnat	18111	2	neuronatin	0.000247813	0.0175512	-0.762858	10.7098
ENSMUSG00000027306_at	NM_001042652;NM_133851;NP_001036117;NP_598612	Nusap1	108907	2	nucleolar and spindle associated protein 1	0.00100643	0.0408892	0.674349	12.3673
ENSMUSG00000027848_at	NM_133859;NP_598620	Olfml3	99543	3	olfactomedin-like 3	0.000600916	0.0299943	0.694319	13.7243
ENSMUSG00000073770_at	NM_207157;NP_997040	Olfr1333	258265	4	olfactory receptor 1333	0.000282484	0.0186417	-1.01296	11.9452
ENSMUSG00000062257_at	NM_177906;NP_808574	Opcml	330908	9	opioid binding protein/cell adhesion molecule-like	0.000751091	0.034082	0.745124	11.4695
ENSMUSG00000028964_at	NM_020569;NP_065594	Park7	57320	4	Parkinson disease (autosomal recessive, early onset) 7	0.00032628	0.0202371	0.689536	17.5169
ENSMUSG00000025856_at	NM_008808;NP_032834	Pdgfa	18590	5	platelet derived growth factor, alpha	0.00120599	0.0456359	0.65453	13.5853
ENSMUSG00000026189_at	NM_023523;NP_076012	Pecr	111175	1	peroxisomal trans-2-enoyl-CoA reductase	0.00106007	0.0424111	0.606385	13.1752
ENSMUSG00000020475_at	NM_018870;NP_061358	Pgam2	56012	11	phosphoglycerate mutase 2	0.000826679	0.0360464	-0.67374	10.06
ENSMUSG00000043445_at	NM_025954;NP_080230	Pgp	67078	17	phosphoglycolate phosphatase	5.72e-05	0.0089494	0.795854	14.3583
ENSMUSG00000024011_at	NM_023734;NP_076223	Pi16	74116	17	peptidase inhibitor 16	0.000828773	0.0360464	0.676638	12.1622
ENSMUSG00000022940_at	NM_001159616;NM_001159617;NM_001159618;NM_001159619;NM_001159620;NM_019543;NP_001153088;NP_001153089;NP_001153090;NP_001153091;NP_001153092;NP_062416;XM_994550;XP_999644;XR_035615	Pigp;Gm9001	56176;668145	16;6	phosphatidylinositol glycan anchor biosynthesis, class P;phosphatidylinositol glycan anchor biosynthesis, class P pseudogene	0.000724916	0.0337714	0.69999	12.7817
ENSMUSG00000032171_at	NM_023371;NP_075860;NM_001033768;NP_001028940	Pin1;Pin1l	23988;241593	9;2	protein (peptidyl-prolyl cis/trans isomerase) NIMA-interacting 1;peptidylprolyl cis/trans isomerase, NIMA-interacting 1-like	0.000613384	0.0303278	0.645294	12.0421
ENSMUSG00000027952_at	NM_026784;NM_027348;NP_081060;NP_081624	Pmvk	68603	3	phosphomevalonate kinase	1.02e-05	0.00369422	0.880574	13.5439
ENSMUSG00000031783_at	NM_009090;NP_033116	Polr2c	20021	8	polymerase (RNA) II (DNA directed) polypeptide C	0.00022284	0.0170497	0.758022	15.8125
ENSMUSG00000019738_at	NM_027259;NP_081535;XM_001480232;XP_001480282	Polr2i;LOC100048301	69920;100048301	7;7	polymerase (RNA) II (DNA directed) polypeptide I;similar to RNA Polymerase II subunit 14.5 kD	0.000374058	0.0225609	0.660186	11.1411
ENSMUSG00000030423_at	NM_025390;NP_079666	Pop4	66161	7	processing of precursor 4, ribonuclease P/MRP family, (S. cerevisiae)	0.000107229	0.0114449	0.801791	12.3797
ENSMUSG00000016344_at	NM_025598;NP_079874	Ppdpf	66496	2	pancreatic progenitor cell differentiation and proliferation factor homolog (zebrafish)RIKEN cDNA 2700038C09 gene	2.37e-05	0.00550965	0.9186	14.235
ENSMUSG00000032383_at	NM_011149;NP_035279	Ppib	19035	9	peptidylprolyl isomerase B	0.00133776	0.0492013	0.587607	16.764
ENSMUSG00000021022_at	NM_021529;NP_067504;XM_001473587;XP_001473637;XM_001473627;XP_001473677	Ppp2r3c;Gm2436;Gm2446	59032;100039815;100039830	12;12;12	protein phosphatase 2, regulatory subunit B'', gamma;predicted gene 2436;predicted gene 2446	0.000611493	0.0303278	0.662184	14.05
ENSMUSG00000017316_at	NM_008918;NP_032944	Ppy	19064	11	pancreatic polypeptide	0.000749478	0.034082	0.662337	15.1958
ENSMUSG00000025289_at	NM_016764;NP_058044	Prdx4	53381	X	peroxiredoxin 4	0.000692429	0.0328969	0.629112	14.8796
ENSMUSG00000015671_at	NM_008944;NP_032970	Psma2	19166	13	proteasome (prosome, macropain) subunit, alpha type 2	0.000374514	0.0225609	0.659461	13.7414
ENSMUSG00000005779_at	NM_008945;NP_032971	Psmb4	19172	3	proteasome (prosome, macropain) subunit, beta type 4	9.09e-05	0.0107517	0.755928	16.2895
ENSMUSG00000063235_at	NM_025576;NP_079852	Ptpmt1	66461	2	protein tyrosine phosphatase, mitochondrial 1	0.000802688	0.0356366	0.640114	13.0663
ENSMUSG00000059277_at	NM_133790;NP_598551;NR_015529	R74862	97423	7	expressed sequence R74862	0.000873486	0.0369189	0.619354	10.6257
ENSMUSG00000056148_at	NM_153133;NP_694773;NM_080436;NP_536684	Rdh9;Rdh1	103142;107605	10;10	retinol dehydrogenase 9;retinol dehydrogenase 1 (all trans)	0.000111087	0.0114868	-0.850933	11.1107
ENSMUSG00000022881_at	NM_145480;NP_663455	Rfc4	106344	16	replication factor C (activator 1) 4	4.42e-06	0.00220644	0.958984	12.2968
ENSMUSG00000071773_at	NM_001025084;NP_001020255	Rhox1	385343	X	reproductive homeobox 1	0.000661308	0.0316522	0.653167	13.3194
ENSMUSG00000040904_at	NM_173742;NP_776103	Rnasek	52898	11	ribonuclease, RNase K	0.000530128	0.0279237	0.645596	14.7445
ENSMUSG00000067847_at	NM_001164215;NM_001164216;NM_001164217;NM_025946;NP_001157687;NP_001157688;NP_001157689;NP_080222	Romo1	67067	2	reactive oxygen species modulator 1	0.000461526	0.0250659	0.663926	16.1868
ENSMUSG00000012483_at	NM_026632;NP_080908	Rpa3	68240	6	replication protein A3	1.2e-06	0.00131796	1.05012	13.1897
ENSMUSG00000039209_at	NM_026594;NP_080870	Rpl39l	68172	16	ribosomal protein L39-like	0.000805751	0.0356366	0.616142	13.6459
ENSMUSG00000036781_at	NM_026467;NP_080743	Rps27l	67941	9	ribosomal protein S27-like	4.87e-05	0.00790574	0.781217	15.3865
ENSMUSG00000041959_at	NM_009112;NP_033138	S100a10	20194	3	S100 calcium binding protein A10 (calpactin)	0.000444259	0.024306	0.652046	17.4247
ENSMUSG00000001025_at	NM_011313;NP_035443	S100a6	20200	3	S100 calcium binding protein A6 (calcyclin)	0.000989204	0.0403457	0.608837	13.7934
ENSMUSG00000020386_at	NM_025535;NP_079811	Sar1b	66397	11	SAR1 gene homolog B (S. cerevisiae)	0.000294935	0.0188507	0.711228	15.4456
ENSMUSG00000022769_at	NM_022324;NP_071719	Sdf2l1	64136	16	stromal cell-derived factor 2-like 1	0.000562517	0.0290458	0.662375	14.6663
ENSMUSG00000009378_at	NM_172838;NP_766426	Slc16a12	240638	19	solute carrier family 16 (monocarboxylic acid transporters), member 12	0.000803036	0.0356366	0.706794	12.4375
ENSMUSG00000027273_at	NM_011428;NP_035558	Snap25	20614	2	synaptosomal-associated protein 25	0.000237415	0.0173451	0.799671	15.5118
ENSMUSG00000002014_at	NM_001166480;NM_009279;NP_001159952;NP_033305	Ssr4	20832	X	signal sequence receptor, delta	0.00025296	0.0177955	0.68734	14.9143
ENSMUSG00000079478_at	NM_020491;NP_065237	Sssca1	56390	19	Sjogren's syndrome/scleroderma autoantigen 1 homolog (human)	0.000803789	0.0356366	0.616984	15.4477
ENSMUSG00000079608_at	NM_029019;NP_083295	Stard6	170461	18	StAR-related lipid transfer (START) domain containing 6	0.000728322	0.0337799	0.816259	6.90514
ENSMUSG00000027581_at	NM_009133;NP_033159	Stmn3	20262	2	stathmin-like 3	3.76e-05	0.00717109	0.786161	17.4752
ENSMUSG00000021139_at	NM_025292;NP_079568;NM_025461;NP_079737	Synj2bp;Cox16	24071;66272	12;12	synaptojanin 2 binding protein;COX16 cytochrome c oxidase assembly homolog (S. cerevisiae)	0.00135796	0.0497698	0.610251	13.4609
ENSMUSG00000043866_at	NM_020024;NP_064408	Taf10	24075	7	TAF10 RNA polymerase II, TATA box binding protein (TBP)-associated factor	3.4e-05	0.00679733	0.801012	11.5552
ENSMUSG00000021368_at	NM_025935;NP_080211	Tbc1d7	67046	13	TBC1 domain family, member 7	9.53e-05	0.0108529	0.787334	9.47842
ENSMUSG00000049536_at	NM_146236;NP_666348	Tceal1	237052	X	transcription elongation factor A (SII)-like 1	0.000581483	0.029445	0.665681	10.0988
ENSMUSG00000055839_at	NM_026305;NP_080581	Tceb2	67673	17	transcription elongation factor B (SIII), polypeptide 2	0.000238006	0.0173451	0.690885	13.6761
ENSMUSG00000031158_at	NM_011591;NP_035721	Timm17b	21855	X	translocase of inner mitochondrial membrane 17b	0.000123234	0.0120723	0.733459	14.264
ENSMUSG00000039016_at	NM_013897;NP_038925	Timm8b	30057	9	translocase of inner mitochondrial membrane 8 homolog b (yeast)	0.000652521	0.0316522	0.656823	15.2432
ENSMUSG00000019158_at	NM_026938;NP_081214	Tmem160	69094	7	transmembrane protein 160	6.42e-06	0.00280507	0.899623	14.7717
ENSMUSG00000029810_at	NM_001164207;NM_001164208;NM_001164209;NM_023056;NP_001157679;NP_001157680;NP_001157681;NP_075543	Tmem176b	65963	6	transmembrane protein 176B	7.68e-05	0.0102241	0.763097	13.953
ENSMUSG00000040883_at	NM_178577;NP_848692	Tmem205	235043	9	transmembrane protein 205	0.000836928	0.0361211	0.615543	13.2842
ENSMUSG00000070287_at	NM_001101483;NP_001094953;XM_147067;XM_907810;XP_147067;XP_912903	Tmem22	245020	9	transmembrane protein 22	0.000114514	0.0115416	0.763399	12.1498
ENSMUSG00000047260_at	NM_001168470;NM_025318;NP_001161942;NP_079594	Tmem93	66048	11	transmembrane protein 93	2.55e-05	0.00582013	0.803734	15.1919
ENSMUSG00000037278_at	NM_133706;NP_598467;XM_619384;XM_912525;XP_619384;XP_917618	Tmem97;Gm5809	69071;545152	11;16	transmembrane protein 97;predicted gene 5809	4.9e-05	0.00790574	0.81266	13.4909
ENSMUSG00000049775_at	NM_021278;NP_067253;XM_001477651;XP_001477701	Tmsb4x;LOC100047211	19241;100047211	X;X	thymosin, beta 4, X chromosome;similar to thymosin beta-4	0.000657326	0.0316522	0.644617	13.5804
ENSMUSG00000031497_at	NM_033622;NP_296371	Tnfsf13b	24099	8	tumor necrosis factor (ligand) superfamily, member 13b	3.37e-05	0.00679733	0.882199	13.4893
ENSMUSG00000021376_at	NM_016785;NP_058065	Tpmt	22017	13	thiopurine methyltransferase	0.000445216	0.024306	0.681045	12.6898
ENSMUSG00000066637_at	NM_029321;NP_083597	Ttc32	75516	12	tetratricopeptide repeat domain 32	0.000381775	0.0226089	0.718621	9.97453
ENSMUSG00000051502_at	NM_027356;NP_081632	Ufsp1	70240	5	UFM1-specific peptidase 1	0.000131891	0.0125685	0.785377	12.4755
ENSMUSG00000059534_at	NM_197979;NP_932096;XM_886587;XP_891680	Uqcr10;Gm6293	66152;622178	11;19	ubiquinol-cytochrome c reductase, complex III subunit X;predicted gene 6293	1.8e-06	0.0014715	0.931671	14.7699
ENSMUSG00000044894_at	NM_025352;NP_079628	Uqcrq	22272	11	ubiquinol-cytochrome c reductase, complex III subunit VII	0.000148696	0.0135798	0.716366	15.1256
ENSMUSG00000002395_at	NM_001145780;NM_025917;NM_029768;NP_001139252;NP_080193;NP_084044	Use1	67023	8	unconventional SNARE in the ER 1 homolog (S. cerevisiae)	0.00021266	0.0166705	0.68558	17.9416
ENSMUSG00000021614_at	NM_001081249;NM_001134474;NM_001134475;NM_019389;NM_172955;NP_001074718;NP_001127946;NP_001127947;NP_062262;NP_766543	Vcan	13003	13	versican	0.000111777	0.0114868	0.84451	11.7295
ENSMUSG00000070601_at	NM_001102602;NP_001096072;XM_888223;XM_908781;XP_893316;XP_913874;NM_001081448;NP_001074917;NM_001103365;NP_001096835;XM_893348;XM_900767;XM_911890;XM_922163;XP_898441;XP_905860;XP_916983;XP_927256;NM_001103366;NP_001096836;XM_893353;XM_900794;XM_911949;XM_922204;XP_898446;XP_905887;XP_917042;XP_927297	Vmn2r85;Vmn2r84;Vmn2r86;Vmn2r87	623734;625068;625109;625131	10;10;10;10	vomeronasal 2, receptor 85;vomeronasal 2, receptor 84;vomeronasal 2, receptor 86;vomeronasal 2, receptor 87	0.000626498	0.03073	-0.639143	6.26587
ENSMUSG00000061559_at	NM_001025375;NM_001025376;NM_023191;NP_001020546;NP_001020547;NP_075680	Wdr61	66317	9	WD repeat domain 61	8.78e-05	0.0107517	0.757239	13.6287
ENSMUSG00000048967_at	XM_912305;XM_978251;XP_917398;XP_983345	Yjefn3	234365	8	YjeF N-terminal domain containing 3	0.0012727	0.0476443	0.592867	12.5607
ENSMUSG00000055633_at	NM_026900;NP_081176;XM_900964;XM_920440;XP_906057;XP_925533	Zfp580	68992	7	zinc finger protein 580	0.00110824	0.0435077	0.608259	13.773
ENSMUSG00000030469_at	NM_172482;NP_766070;XM_145574;XM_924581;XP_145574;XP_929674	Zfp719	210105	7	zinc finger protein 719	0.000158004	0.0139176	0.74228	10.5398
