# Supplementary material for: The long non-coding RNA Cerox1 is a post transcriptional regulator of mitochondrial complex I catalytic activity
Source: eLife. 2019 May 2;8:e45051. doi: 10.7554/eLife.45051 (PMC6542586; doi:10.7554/eLife.45051)
Supplement: Supplementary file 3. [file elife-45051-supp3.xlsx]

## Sheet: Sheet1
Supplemental table 2. MRE predictions for Nduf transcript subunits.
Ensembl gene ID	Gene name	miRNA	start	End	Site_type
ENSMUSG00000005510	Ndufs3	miR-370-3p	811	767	6mer
ENSMUSG00000005510	Ndufs3	miR-488-3p	33	27	7mer-m8
ENSMUSG00000014294	Ndufa2	miR-28a-5p/miR-708-5p	68	20	6mer
ENSMUSG00000021606	Ndufs6	miR-370-3p	367	248	6mer
ENSMUSG00000022354	Ndufb9	miR-138-5p	137	62	8mer-1a
ENSMUSG00000022820	Ndufb4	miR-28a-5p/miR-708-5p	608	392	6mer
ENSMUSG00000022820	Ndufb4	miR-488-3p	707	466	7mer-m8
ENSMUSG00000025968	Ndufs1	miR-488-3p	584	381	6mer
ENSMUSG00000025968	Ndufs1	miR-138-5p	367	362	6mer
ENSMUSG00000025968	Ndufs1	miR-28a-5p/miR-708-5p	371	365	7mer-m8
ENSMUSG00000025968	Ndufs1	miR-370-3p	4788	4783	6mer
ENSMUSG00000025968	Ndufs1	miR-370-3p	5645	5639	7mer-1a
ENSMUSG00000025968	Ndufs1	miR-488-3p	1595	1590	6mer
ENSMUSG00000025968	Ndufs1	miR-488-3p	2149	2143	7mer-m8
ENSMUSG00000025968	Ndufs1	miR-488-3p	2812	2807	6mer
ENSMUSG00000025968	Ndufs1	miR-488-3p	5461	5456	6mer
ENSMUSG00000025968	Ndufs1	miR-488-3p	6163	6157	7mer-1a
ENSMUSG00000025968	Ndufs1	miR-488-3p	6541	6536	6mer
ENSMUSG00000025968	Ndufs1	miR-488-3p	7758	7753	6mer
ENSMUSG00000025968	Ndufs1	miR-488-3p	8075	8070	6mer
ENSMUSG00000030869	Ndufab1	miR-28a-5p/miR-708-5p	3409	2661	7mer-1a
ENSMUSG00000030869	Ndufab1	miR-28a-5p/miR-708-5p	772	714	7mer-m8
ENSMUSG00000030869	Ndufab1	miR-370-3p	3745	2926	7mer-1a
ENSMUSG00000030869	Ndufab1	miR-488-3p	2970	2288	7mer-1a
ENSMUSG00000030869	Ndufab1	miR-138-5p	1111	1105	7mer-m8
ENSMUSG00000030869	Ndufab1	miR-138-5p	2317	2312	6mer
ENSMUSG00000030869	Ndufab1	miR-138-5p	320	314	7mer-m8
ENSMUSG00000030869	Ndufab1	miR-28a-5p/miR-708-5p	3516	3510	7mer-m8
ENSMUSG00000030869	Ndufab1	miR-28a-5p/miR-708-5p	5612	5606	7mer-1a
ENSMUSG00000030869	Ndufab1	miR-370-3p	1548	1542	7mer-1a
ENSMUSG00000030869	Ndufab1	miR-370-3p	2628	2623	6mer
ENSMUSG00000030869	Ndufab1	miR-370-3p	5877	5871	7mer-1a
ENSMUSG00000030869	Ndufab1	miR-488-3p	2419	2413	7mer-1a
ENSMUSG00000030869	Ndufab1	miR-488-3p	5239	5233	7mer-1a
ENSMUSG00000030869	Ndufab1	miR-488-3p	686	681	6mer
ENSMUSG00000035674	Ndufa3	miR-138-5p	196	138	7mer-m8
ENSMUSG00000035674	Ndufa3	miR-488-3p	249	160	7mer-1a
ENSMUSG00000035674	Ndufa3	miR-138-5p	973	522	7mer-m8
ENSMUSG00000035674	Ndufa3	miR-488-3p	1026	544	7mer-1a
ENSMUSG00000037152	Ndufc1	miR-28a-5p/miR-708-5p	237	152	6mer
ENSMUSG00000037152	Ndufc1	miR-28a-5p/miR-708-5p	811	687	6mer
