# Supplementary material for: The long non-coding RNA Cerox1 is a post transcriptional regulator of mitochondrial complex I catalytic activity
Source: eLife. 2019 May 2;8:e45051. doi: 10.7554/eLife.45051 (PMC6542586; doi:10.7554/eLife.45051)
Supplement: Supplementary file 4. [file elife-45051-supp4.xlsx]

## Sheet: Oligonucleotides
shRNA oligos
shRNA92_top	CACCGCTCGAATCCGCTATTGCAACCGAAGTTGCAATAGCGGATTCGAGC
shRNA92_bottom	AAAAGCTCGAATCCGCTATTGCAACTTCGGTTGCAATAGCGGATTCGAGC
shRNA280_top	CACCGCAGCAACTTTGGTGTTTGACGAATCAAACACCAAAGTTGCTG
shRNA280_bottom	AAAACAGCAACTTTGGTGTTTGATTCGTCAAACACCAAAGTTGCTG
shRNA319_top	CACCGCTTTGGAAGAGACTGGTAACCGAAGTTACCAGTCTCTTCCAAAGC
shRNA319_bottom	AAAAGCTTTGGAAGAGACTGGTAACTTCGGTTACCAGTCTCTTCCAAAGC
shRNA459_top	CACCGCCCAAGATGTGTTGGGAACACGAATGTTCCCAACACATCTTGGGC
shRNA459_bottom	AAAAGCCCAAGATGTGTTGGGAACATTCGTGTTCCCAACACATCTTGGGC
shRNA473_top	CACCGGGAACAGCTATCGTTTCTACCGAAGTAGAAACGATAGCTGTTCCC
shRNA473_bottom	AAAAGGGAACAGCTATCGTTTCTACTTCGGTAGAAACGATAGCTGTTCCC
shRNA480_top	CACCGCTATCGTTTCTACTGCTTTGCGAACAAAGCAGTAGAAACGATAGC
shRNA480_bottom	AAAAGCTATCGTTTCTACTGCTTTGTTCGCAAAGCAGTAGAAACGATAGC
shRNA609_top	CACCGGTACTTCCTCCTTGGCATTCCGAAGAATGCCAAGGAGGAAGTACC
shRNA609_bottom	AAAAGGTACTTCCTCCTTGGCATTCTTCGGAATGCCAAGGAGGAAGTACC
shRNA837_top	CACCGCCCTATGCCTGGATTTGTCTCGAAAGACAAATCCAGGCATAGGGC
shRNA837_bottom	AAAAGCCCTATGCCTGGATTTGTCTTTCGAGACAAATCCAGGCATAGGGC
shRNA989_top	CACCGCCACCTGATTTCTGTGTTCACGAATGAACACAGAAATCAGGTGGC
shRNA989_bottom	AAAAGCCACCTGATTTCTGTGTTCATTCGTGAACACAGAAATCAGGTGGC
shRNA1051_top	CACCGCAGTTACAACTTTACTAACCCGAAGGTTAGTAAAGTTGTAACTGC
shRNA1051_bottom	AAAAGCAGTTACAACTTTACTAACCTTCGGGTTAGTAAAGTTGTAACTGC
shRNA1071_top	CACCGAACTTTGTTTCCAGCTTACGAATAAGCTGGAAACAAAGTTC
shRNA1071_bottom	AAAAGAACTTTGTTTCCAGCTTATTCGTAAGCTGGAAACAAAGTTC
shRNA1159_top	CACCGCCATGATTTACTGTACCAGACGAATCTGGTACAGTAAATCATGGC
shRNA1159_bottom	AAAAGCCATGATTTACTGTACCAGATTCGTCTGGTACAGTAAATCATGGC
Gene	Species	Forward primer (5'-3')	Reverse primer (5'-3')
Cerox1	Mus musculus	TGGTAACTCCCGCACCTAGA	GCATGCAGGGCTACAGATG
Malat1	Mus musculus	CGTTTGAAGGCATGAGTTG	TGCCTCCCAAGTGCTAGGAT
Tbp	Mus musculus	TCAGTTCTGGAAAAATGGTGTG	TGCTGCTAGTCTGGATTGTTCT
Polr2a	Mus musculus	AATCCGCATCATGAACAGTG	TCATCCATTTTATCCACCACCT
CEROX1	Homo sapiens	CAGGCACTTTCCCACACAG	CTACAGAGGCCCAGAAAGCA
MALAT1	Homo sapiens	GACCCTTCACCCCTCACC	TTATGGATCATGCCCACAAG
TUBA1A	Homo sapiens	CTTCGTCTCCGCCATCAG	TTGCCAATCTGGACACCA
POLR2A	Homo sapiens	TTGTGCAGGACACACTCACA	CAGGAGGTTCATCACTTCACC
Ndufa1	Mus musculus	TGATGGAACGCGATAGACG	GCCAGGAAAATGCTTCCTTA
Ndufa10	Mus musculus	ATCGCACAGCAACTAGGCAT	ACTCTATGTCGAGGGGCCTT
Ndufa11	Mus musculus	GAGCTCGCACTCACAGCTA	CCTTGGGGGTAGGGAACAAC
Ndufa12	Mus musculus	GCGGACCATGCAGATGAGAA	TCATTTGCCCTGAAGAAAACCC
Ndufa2	Mus musculus	GAATGCTCGGAGGTGCAG	CTTTGCCGCTTAGCACATT
Ndufa3	Mus musculus	CAAGGCCACACCCTACAACTA	TTCACAGGTTCTTCAGCCAGT
Ndufa4	Mus musculus	AAACATGCTCCGCCAGAT	TGCTCCAATAAATACGAAGAGAGG
Ndufa5	Mus musculus	GGATATGGTCAAGGCGGAGC	AGCCTGAAGAATCACCTCTTCC
Ndufa7	Mus musculus	GCTACAGCTGCGCTACCAG	TTGTTGGACAGCTTGTGACTG
Ndufa8	Mus musculus	TCCAACATGCAGCTGTTTCG	TGGTGACCTTAGACAACTGCC
Ndufab1	Mus musculus	TGCAGATAAGAAGGATGTGTATGAA	TTCACTCTTGGTTGTCAGTGTGTA
Ndufaf1	Mus musculus	TGAGGTGAGGGTCGAGGG	ATTCCACTCTGAAGACCAGGC
Ndufaf2	Mus musculus	GCCTCTGCCCCGTATTTT	ACCCTGGCTGAAAAGTCTTG
Ndufaf3	Mus musculus	CTCCCACAGACGGTGGTC	CCCACCACAACAATCTCTATCC
Ndufaf4	Mus musculus	AGGAGCACCGGAGTCAGTAT	CAGGCACCGGATCTTTGGAA
Ndufaf6	Mus musculus	TGACAACCCACCACACCA	GCCACCTTTTAGTTAGGTTATGTTTC
Ndufb10	Mus musculus	GTGACCCTCGTGAGAGAGTT	TGTGATGTCTGGCACTCGAC
Ndufb2	Mus musculus	ATGCTGTGCTGGGTCACTTT	ACCTTGCTCCTACTCGTCCA
Ndufb4	Mus musculus	CCCACTCCCAAGAACTCACT	TGGATAAGTCTTTCCTTTCTGTCC
Ndufb5	Mus musculus	TTTCCGAAGACTGTCGCTCC	CGAGCGTCATAGTATAAAGAAGGC
Ndufb6	Mus musculus	AGCTCGAAGCCCAGGATATT	CTTCAATGATGTTGATCAGGAAA
Ndufb7	Mus musculus	CGAGACAGCTTCCCCAACTT	CGTTTCACGTAATCCAGGTGC
Ndufb8	Mus musculus	CTTCGGCTTTGTGGCTTTCA	GGTACTGCTTCGGACCCACA
Ndufb9	Mus musculus	TCCAAGAGAGAGCAGTGGAAG	CTCCTGCAGCTGCTTAACCT
Ndufc1	Mus musculus	TAGTGCTGCGCTCGTTTTC	TTCGACCGTGTTGAAGAGC
Ndufc2	Mus musculus	CTACTGCACGGGCCTGAT	GGACGTAACGAACAGAAGCTG
Ndufs1	Mus musculus	GTTTTGAGGCACCGCTGTTT	ACTACCGATGAGGGCCACTT
Ndufs2	Mus musculus	AGGAAACAGCCCACTGGAA	ATGTTGGTCACCGCTTTTTC
Gene	Species	Forward primer (5'-3')	Reverse primer (5'-3')
Ndufs3	Mus musculus	AAGACTTTCCCCTCACTGGC	AGGGGCTGTTCAGGTCAAAC
Ndufs4	Mus musculus	GCCGTTTCCGTCTGTAGAGT	GTGTCCCGAGTCTGGTTGTC
Ndufs6	Mus musculus	TAGCACAACAGCCTGTGAATG	CCGTTTTTGTTTCTTTGTCCA
Ndufs7	Mus musculus	TGACCTCATCAACTGGGCAC	CCGAAGCGGTCCATGTCATA
Ndufs8	Mus musculus	TTGCCTGCAAACTCTGTG	CATCGGCTCTTGGCTCAG
Ndufv1	Mus musculus	GGGTATCTGTGCGTTTCAGC	GCGCCCATACAGGTTGGTAA
Ndufv2	Mus musculus	TGGTAAAGGCTTGCCGAGTT	TCTCTATGCACAAATAAGGCTCC
Ndufv3	Mus musculus	GTTCCCGGGAGAACTGGTTT	GTGTCAGTCGGCTCGGG
UQCR10	Mus musculus	CGAGCACATCAACGAGGGGAA	GACCGGCGACTGTTCCTT
COX7A1	Mus musculus	AGTACACTTGAAAGGCGGGG	GCCCAGCCCAAGCAGTATAA
COX7A2	Mus musculus	TTTCCGGTCTGGTGGCTTTC	GGTCCTCTGGGCAATCTGAC
COX6A1	Mus musculus	TGTCAGCGTCTCGGGTCT	CAGCGCCACGAAGTAGGT
COX7B2	Mus musculus	CTGGCAGCTGAGTCAGAACTT	AAGCAACAGGTCTGTTTTCAGAG
